# Supplementary material for: (E)-3-[(2-Hy­droxy-3-meth­oxy­benzyl­idene)amino]­benzoic acid
Source: Acta Crystallogr Sect E Struct Rep Online. 2012 Mar 14;68(Pt 4):o1067. doi: 10.1107/S1600536812010549 (PMC3344025; doi:10.1107/S1600536812010549)
Supplement: Supplementary file 2 [file e-68-o1067-Isup2.hkl]

# 
# h,k,l, Fc-squared, Fo-squared, sigma(Fo-squared) and status flag 
# 
data_I
_shelx_title ' 3AOMNEWIR_0m in P-1' 
_shelx_refln_list_code          4 
_shelx_F_calc_maximum      162.37 
_exptl_crystal_F_000       284.00 
_reflns_d_resolution_high  0.8331 
 
loop_ 
 _symmetry_equiv_pos_as_xyz 
 'x, y, z' 
 '-x, -y, -z' 
 
_cell_length_a     5.2738 
_cell_length_b    10.9780 
_cell_length_c    12.0836 
_cell_angle_alpha 107.044 
_cell_angle_beta  100.776 
_cell_angle_gamma  97.539 
 
_shelx_F_squared_multiplier     1.000 
 
loop_ 
 _refln_index_h 
 _refln_index_k 
 _refln_index_l 
 _refln_F_squared_calc 
 _refln_F_squared_meas 
 _refln_F_squared_sigma 
 _refln_observed_status 
   1   0   0      962.71      860.49     19.16 o 
   2   0   0      117.43      103.85      2.75 o 
   3   0   0        9.51       10.47      1.05 o 
   4   0   0       27.20       21.67      2.37 o 
   5   0   0       22.52       26.03      3.95 o 
   6   0   0        4.73        4.69      4.28 o 
  -6   1   0        0.00        5.85      9.15 o 
  -5   1   0        3.45        1.40      2.55 o 
  -4   1   0       34.48       34.01      3.23 o 
  -3   1   0       34.62       36.09      2.10 o 
  -2   1   0       53.92       49.31      1.61 o 
  -1   1   0      254.86      175.23      6.14 o 
   1   1   0       24.89       21.36      1.88 o 
   2   1   0      136.87      154.73      6.03 o 
   3   1   0      936.55     1152.80     39.40 o 
   4   1   0        3.76        4.35      1.46 o 
   5   1   0       15.98       12.83      5.02 o 
  -6   2   0       36.00       40.18     12.10 o 
  -5   2   0        5.33        3.90      2.51 o 
  -4   2   0        2.19        0.21      1.09 o 
  -3   2   0       83.53       67.86      2.86 o 
  -2   2   0       67.70       66.04      2.68 o 
  -1   2   0     4721.86     4774.00    117.38 o 
   0   2   0     3221.29     3478.74     82.74 o 
   1   2   0       28.61       23.26      1.16 o 
   2   2   0        2.02        2.32      0.84 o 
   3   2   0       20.32       19.64      2.81 o 
   4   2   0        7.26        7.02      2.00 o 
   5   2   0        6.26        6.79      3.55 o 
  -6   3   0        0.94       -4.99      3.32 o 
  -5   3   0       10.15        7.97      2.12 o 
  -4   3   0       12.10       17.27      2.08 o 
  -3   3   0       10.95       10.42      1.24 o 
  -2   3   0        6.08        8.98      0.81 o 
  -1   3   0       29.92       30.55      0.92 o 
   0   3   0      225.44      153.73      3.95 o 
   1   3   0        0.27        1.97      0.67 o 
   2   3   0      850.55     1250.07     38.47 o 
   3   3   0      127.78      151.14      5.51 o 
   4   3   0        0.45       -0.51      1.98 o 
   5   3   0       15.46       22.90      4.48 o 
  -6   4   0        2.47        0.59      4.43 o 
  -5   4   0        0.45       -2.59      1.72 o 
  -4   4   0        0.24        1.31      1.02 o 
  -3   4   0        7.89        8.55      1.15 o 
  -2   4   0       59.19       58.00      2.07 o 
  -1   4   0       93.50       69.74      1.80 o 
   0   4   0      138.10      176.19      5.77 o 
   1   4   0       44.20       48.48      2.27 o 
   2   4   0       27.69       30.10      2.24 o 
   3   4   0       11.90       13.57      2.37 o 
   4   4   0        5.19       -0.34      2.14 o 
   5   4   0       29.49       19.56      4.69 o 
  -6   5   0        0.61       -5.09      3.39 o 
  -5   5   0        4.44        3.84      1.87 o 
  -4   5   0       35.93       37.89      2.29 o 
  -3   5   0        5.87        7.05      1.06 o 
  -2   5   0        1.42        1.02      0.75 o 
  -1   5   0        0.09        0.56      0.56 o 
   0   5   0       51.74       35.39      1.92 o 
   1   5   0      221.45      208.15      7.89 o 
   2   5   0       56.48       84.61      4.19 o 
   3   5   0       12.18       14.75      2.52 o 
   4   5   0       47.86       41.46      4.02 o 
   5   5   0        1.75        6.85      4.06 o 
  -5   6   0        0.15        0.21      1.69 o 
  -4   6   0        0.39       -0.77      1.09 o 
  -3   6   0        2.02        1.33      0.95 o 
  -2   6   0        0.49        0.82      0.85 o 
  -1   6   0       85.85       93.32      2.92 o 
   0   6   0      140.39      145.58      5.19 o 
   1   6   0        0.16        0.77      1.24 o 
   2   6   0        4.84        8.03      1.87 o 
   3   6   0       38.89       33.25      3.62 o 
   4   6   0       68.99       59.76      4.99 o 
  -5   7   0        9.14        9.10      2.41 o 
  -4   7   0        0.02        0.01      1.87 o 
  -3   7   0        1.83        2.33      1.16 o 
  -2   7   0        8.49        9.37      1.17 o 
  -1   7   0       71.41       70.39      2.83 o 
   0   7   0       24.79       25.16      2.61 o 
   1   7   0      171.91      198.26      7.92 o 
   2   7   0      102.59      111.55      5.33 o 
   3   7   0       11.60        8.71      2.80 o 
   4   7   0        6.11        9.37      3.23 o 
  -5   8   0        0.21        1.38      2.53 o 
  -4   8   0        0.29        1.99      1.64 o 
  -3   8   0        6.32        5.03      1.57 o 
  -2   8   0       14.41       15.63      1.52 o 
  -1   8   0        4.37        6.17      1.38 o 
   0   8   0       37.52       42.24      3.60 o 
   1   8   0      121.51      119.36      8.01 o 
   2   8   0        9.50        8.68      3.32 o 
   3   8   0        0.10       -4.62      3.19 o 
  -5   9   0        9.58        9.27      3.17 o 
  -4   9   0       10.62        9.85      2.31 o 
  -3   9   0        0.12       -0.13      1.53 o 
  -2   9   0        0.03       -0.33      1.24 o 
  -1   9   0        1.28        1.28      1.33 o 
   0   9   0       37.77       31.74      4.49 o 
   1   9   0        3.44        2.07      2.44 o 
   2   9   0        2.01        5.65      3.47 o 
   3   9   0        0.42       -0.27      3.47 o 
  -4  10   0        0.07        0.32      1.89 o 
  -3  10   0        0.32        1.62      1.72 o 
  -2  10   0        7.24        4.29      1.83 o 
  -1  10   0        0.02       -0.77      1.32 o 
   0  10   0        5.13       -2.20      2.89 o 
   1  10   0       77.97       65.60     13.57 o 
   2  10   0        4.01        4.27      3.53 o 
  -4  11   0        0.80        2.87      2.40 o 
  -3  11   0        0.14        1.10      2.03 o 
  -2  11   0        8.39        7.06      2.07 o 
  -1  11   0        3.13        4.69      1.89 o 
   0  11   0        8.85        8.20      3.11 o 
   1  11   0       16.95        7.13      3.82 o 
  -3  12   0       11.62        9.84      2.57 o 
  -2  12   0        2.34        1.83      2.34 o 
  -1  12   0        0.02       -0.62      2.05 o 
   0  12   0        0.08       -5.32      3.55 o 
  -1 -12   1        2.08       -0.51      4.28 o 
   0 -12   1        5.04       -0.14      3.74 o 
   1 -12   1       31.43       26.06      2.80 o 
   2 -12   1        0.22        2.04      2.16 o 
   3 -12   1        1.11        1.18      2.38 o 
  -2 -11   1        4.47       15.59      5.75 o 
  -1 -11   1        6.17        4.31      3.61 o 
   0 -11   1       39.03       39.85      4.86 o 
   1 -11   1        5.75        7.58      1.97 o 
   2 -11   1       10.98        9.26      2.39 o 
   3 -11   1        0.00        0.62      1.91 o 
   4 -11   1        1.38       -0.25      2.36 o 
  -2 -10   1        1.73       -2.04      3.47 o 
  -1 -10   1       13.87       18.67      4.06 o 
   0 -10   1      704.28      767.99     31.35 o 
   1 -10   1       18.39       17.99      2.19 o 
   2 -10   1        0.53        0.63      1.41 o 
   3 -10   1        4.59        4.68      1.99 o 
   4 -10   1        0.80        0.07      2.08 o 
  -3  -9   1        3.15        5.41      6.93 o 
  -2  -9   1        5.77        4.00      3.26 o 
  -1  -9   1       90.41       83.94      6.22 o 
   0  -9   1       55.79       56.47      4.30 o 
   1  -9   1        9.57       15.22      1.99 o 
   2  -9   1        2.11        4.12      1.47 o 
   3  -9   1       44.78       44.16      3.49 o 
   4  -9   1        3.38        4.30      2.02 o 
   5  -9   1        4.16        8.78      2.73 o 
  -4  -8   1        2.41       -0.89      4.11 o 
  -3  -8   1        6.40        5.96      2.76 o 
  -2  -8   1        6.68        7.90      2.54 o 
  -1  -8   1      658.41      698.01     24.46 o 
   0  -8   1      184.57      175.23      7.03 o 
   1  -8   1        0.65        0.36      0.87 o 
   2  -8   1        1.34        1.81      1.06 o 
   3  -8   1       21.98       22.72      2.25 o 
   4  -8   1        9.57        9.46      2.01 o 
   5  -8   1        0.59        0.81      1.96 o 
  -4  -7   1       14.11       14.35      3.27 o 
  -3  -7   1        0.00       -3.30      2.20 o 
  -2  -7   1        2.41        2.67      1.67 o 
  -1  -7   1       22.93       17.75      3.19 o 
   0  -7   1       14.57       15.39      1.70 o 
   1  -7   1        3.31        2.84      0.83 o 
   2  -7   1      177.38      222.55      6.67 o 
   3  -7   1       21.14       18.68      1.88 o 
   4  -7   1        1.62       -1.05      1.45 o 
   5  -7   1        8.93       10.69      2.16 o 
  -4  -6   1        3.45        0.39      2.65 o 
  -3  -6   1        1.10       -0.06      2.15 o 
  -2  -6   1        3.81        5.68      1.60 o 
  -1  -6   1       86.71       75.94      3.68 o 
   0  -6   1       21.09       17.74      1.65 o 
   1  -6   1       45.50       44.33      2.19 o 
   2  -6   1       17.53       11.75      1.29 o 
   3  -6   1        1.62        2.74      0.99 o 
   4  -6   1       15.39       12.39      1.59 o 
   5  -6   1       14.66       12.51      2.18 o 
  -5  -5   1        6.16        3.98      3.74 o 
  -4  -5   1       96.58       97.19      7.06 o 
  -3  -5   1       59.14       62.27      6.54 o 
  -2  -5   1        1.29        1.42      1.24 o 
  -1  -5   1       18.78       13.85      1.68 o 
   0  -5   1      341.79      374.75     11.89 o 
   1  -5   1        1.34        2.22      0.62 o 
   2  -5   1      104.05      112.46      3.59 o 
   3  -5   1       58.17       57.40      2.69 o 
   4  -5   1       21.55       18.64      1.86 o 
   5  -5   1        1.66        2.27      1.69 o 
   6  -5   1        0.00       -1.53      3.02 o 
  -5  -4   1        0.82        0.82      3.44 o 
  -4  -4   1        9.37        9.24      2.24 o 
  -3  -4   1      115.66      132.02      5.09 o 
  -2  -4   1       64.68       78.95      3.63 o 
  -1  -4   1       34.49       40.85      1.78 o 
   0  -4   1      386.87      298.73      9.49 o 
   1  -4   1        0.78        0.74      0.55 o 
   2  -4   1       38.00       28.80      2.09 o 
   3  -4   1       23.77       28.43      1.73 o 
   4  -4   1      114.09      117.95      4.46 o 
   5  -4   1        0.36       -2.54      2.41 o 
   6  -4   1        1.23       -1.81      3.68 o 
  -5  -3   1       31.16       29.59      4.59 o 
  -4  -3   1        8.64        8.62      2.27 o 
  -3  -3   1       25.95       28.64      2.23 o 
  -2  -3   1       17.23       17.14      1.49 o 
  -1  -3   1      325.42      279.10      8.34 o 
   0  -3   1     1074.99     1060.10     25.22 o 
   1  -3   1      714.49      760.63     16.00 o 
   2  -3   1      211.39      195.71      5.65 o 
   3  -3   1       58.96       50.81      2.46 o 
   4  -3   1        1.18        1.62      1.21 o 
   5  -3   1        0.75       -0.79      2.32 o 
   6  -3   1        0.02       -0.89      3.54 o 
  -5  -2   1        2.18        0.56      3.39 o 
  -4  -2   1       16.64       19.39      2.62 o 
  -3  -2   1       78.44       80.98      4.73 o 
  -2  -2   1     1007.05     1302.62     40.33 o 
  -1  -2   1       17.39       22.08      1.62 o 
   0  -2   1     1126.02      650.23     15.58 o 
   1  -2   1      446.61      360.59      7.32 o 
   2  -2   1        5.92        6.85      0.57 o 
   3  -2   1        0.52       -0.70      0.82 o 
   4  -2   1       13.82       14.33      1.78 o 
   5  -2   1        1.47       -3.59      2.39 o 
   6  -2   1        1.63        7.61      4.43 o 
  -6  -1   1        9.70       18.24      4.37 o 
  -5  -1   1       24.90       27.38      4.03 o 
  -4  -1   1       68.64       77.07      4.48 o 
  -3  -1   1        0.61        1.78      0.97 o 
  -2  -1   1       52.56       46.00      1.63 o 
  -1  -1   1        0.06        0.02      0.34 o 
   0  -1   1       50.53       49.43      2.31 o 
   1  -1   1      102.47      101.01      2.26 o 
   2  -1   1        2.88        2.74      0.56 o 
   3  -1   1        0.62       -1.17      0.78 o 
   4  -1   1        2.44        2.06      1.37 o 
   5  -1   1       17.41       19.25      3.55 o 
   6  -1   1        6.77        6.03      3.85 o 
  -6   0   1        5.29        8.05      4.57 o 
  -5   0   1       18.35       16.52      3.32 o 
  -4   0   1       18.90       14.04      1.81 o 
  -3   0   1      156.65      190.27      8.06 o 
  -2   0   1        7.61       11.53      1.06 o 
  -1   0   1        0.45       -0.09      0.81 o 
   1   0   1     1754.43     1212.54     26.78 o 
   2   0   1       22.99       24.16      1.50 o 
   3   0   1      212.23      217.58      7.22 o 
   4   0   1       17.16       16.26      1.81 o 
   5   0   1        0.92        1.26      2.81 o 
  -6   1   1       40.96       43.23      7.23 o 
  -5   1   1        1.18       -4.43      2.95 o 
  -4   1   1        8.19        5.86      1.31 o 
  -3   1   1       16.26       11.12      1.46 o 
  -2   1   1      217.36      178.01      9.58 o 
  -1   1   1      739.92      670.66     18.17 o 
   0   1   1     1575.89     1813.35     49.94 o 
   1   1   1      845.81      957.56     22.72 o 
   2   1   1      111.26      100.05      3.66 o 
   3   1   1        8.99        6.20      1.83 o 
   4   1   1       10.70       10.61      2.12 o 
   5   1   1        0.06        3.43      5.75 o 
  -6   2   1       30.18       30.98      5.90 o 
  -5   2   1        3.75       -0.46      2.74 o 
  -4   2   1        0.66        3.02      1.92 o 
  -3   2   1      770.76      890.59     40.78 o 
  -2   2   1      469.52      499.28     16.91 o 
  -1   2   1      379.76      284.36     10.93 o 
   0   2   1        3.76        1.03      0.42 o 
   1   2   1      445.08      378.79     17.17 o 
   2   2   1       43.64       53.51      2.30 o 
   3   2   1       12.60       13.72      1.55 o 
   4   2   1        6.20        5.08      2.38 o 
   5   2   1        2.30        5.57      3.65 o 
  -6   3   1        0.84       -5.75      3.84 o 
  -5   3   1        1.27       -1.95      1.56 o 
  -4   3   1        0.00        0.95      1.84 o 
  -3   3   1      310.46      264.42     13.04 o 
  -2   3   1       91.40       89.76      6.93 o 
  -1   3   1      474.77      483.60     11.04 o 
   0   3   1        6.94        7.85      0.69 o 
   1   3   1      491.18      553.23     19.22 o 
   2   3   1        4.87        3.57      1.17 o 
   3   3   1        6.07        4.20      1.33 o 
   4   3   1        0.24        0.34      2.86 o 
   5   3   1       25.56       32.06      5.11 o 
  -6   4   1        3.87        6.79      3.84 o 
  -5   4   1        0.00       -1.69      2.36 o 
  -4   4   1       92.76       84.95      6.05 o 
  -3   4   1       72.66       81.70      4.90 o 
  -2   4   1       20.51       17.28      1.08 o 
  -1   4   1       30.67       31.12      1.48 o 
   0   4   1       77.44       73.03      2.85 o 
   1   4   1       23.59       19.22      1.66 o 
   2   4   1       71.70       73.72      3.61 o 
   3   4   1       16.52       23.35      4.25 o 
   4   4   1        0.80       -1.00      2.48 o 
   5   4   1        3.07        7.34      4.24 o 
  -6   5   1        0.82        1.93      5.61 o 
  -5   5   1        0.00        0.41      2.60 o 
  -4   5   1       54.13       41.29      4.06 o 
  -3   5   1        0.13       -0.27      1.25 o 
  -2   5   1       76.66       74.50      2.77 o 
  -1   5   1      949.45     1182.10     32.14 o 
   0   5   1        1.98        1.62      0.78 o 
   1   5   1       20.74       20.88      1.82 o 
   2   5   1       14.97       14.89      1.85 o 
   3   5   1        8.65        7.04      2.28 o 
   4   5   1        1.73        4.82      2.65 o 
  -5   6   1        1.61       -0.15      3.39 o 
  -4   6   1        2.27        4.29      1.75 o 
  -3   6   1        3.99        5.87      1.15 o 
  -2   6   1       82.09      105.18      4.23 o 
  -1   6   1        0.73        1.40      0.73 o 
   0   6   1        6.12        5.51      1.04 o 
   1   6   1      335.92      320.60     11.82 o 
   2   6   1      820.15      876.28     30.72 o 
   3   6   1        6.73        8.22      3.83 o 
   4   6   1        5.12       -0.40      2.81 o 
  -5   7   1        0.51       -2.80      2.50 o 
  -4   7   1       14.96       10.07      1.50 o 
  -3   7   1        2.02        1.28      1.13 o 
  -2   7   1      314.78      314.94      9.19 o 
  -1   7   1        0.26        1.46      0.91 o 
   0   7   1       49.14       52.99      3.31 o 
   1   7   1       30.69       33.50      2.71 o 
   2   7   1      104.22       95.34      5.86 o 
   3   7   1        7.12       10.82      2.93 o 
   4   7   1        0.27        1.27      3.95 o 
  -5   8   1        2.17        2.98      2.14 o 
  -4   8   1       32.72       42.99      8.53 o 
  -3   8   1        7.71       10.83      1.80 o 
  -2   8   1       23.23       21.00      2.09 o 
  -1   8   1        7.90        7.79      1.41 o 
   0   8   1       17.55       16.04      3.02 o 
   1   8   1     1393.72     1414.33     55.85 o 
   2   8   1       14.80       18.19      4.43 o 
   3   8   1        0.29        2.87      3.40 o 
  -5   9   1        0.01        2.74      2.43 o 
  -4   9   1        1.65        1.08      1.88 o 
  -3   9   1        2.72        0.70      1.48 o 
  -2   9   1        1.74        1.18      1.36 o 
  -1   9   1       20.93       26.90      2.31 o 
   0   9   1        8.66       13.43      2.89 o 
   1   9   1       40.64       40.85      4.16 o 
   2   9   1       16.83       13.47      3.82 o 
   3   9   1        5.85       11.04      4.39 o 
  -4  10   1        0.14       -2.61      1.78 o 
  -3  10   1        0.01       -2.30      1.79 o 
  -2  10   1       19.56       17.52      2.40 o 
  -1  10   1        4.21        5.74      1.68 o 
   0  10   1       27.25       24.96      5.60 o 
   1  10   1        3.93        3.62      3.54 o 
   2  10   1        0.67        2.45      3.82 o 
  -3  11   1        0.04       -0.20      1.94 o 
  -2  11   1        2.68        4.80      2.07 o 
  -1  11   1        5.92        5.85      2.00 o 
   0  11   1       10.18        4.06      3.06 o 
   1  11   1        0.65        3.08      5.31 o 
  -2  12   1        2.30        1.17      2.08 o 
  -1  12   1        1.42        0.81      2.25 o 
   0  12   1        1.84        3.35      4.24 o 
   1 -13   2        2.70        5.03      2.31 o 
  -1 -12   2        1.86        1.21      3.82 o 
   0 -12   2       25.61       23.24      3.68 o 
   1 -12   2        1.24        3.61      1.97 o 
   2 -12   2        0.02        0.37      2.55 o 
   3 -12   2        1.79        2.44      2.26 o 
  -2 -11   2        1.01        2.28      3.97 o 
  -1 -11   2        0.17       -0.67      3.40 o 
   0 -11   2        5.73        6.76      4.24 o 
   1 -11   2        4.11        1.73      1.81 o 
   2 -11   2        0.32        0.71      1.71 o 
   3 -11   2        0.41       -1.95      1.97 o 
   4 -11   2        0.01        1.11      2.20 o 
  -3 -10   2       29.53       36.58      5.73 o 
  -2 -10   2        0.01        1.08      3.53 o 
  -1 -10   2        0.02        3.62      3.11 o 
   0 -10   2       15.00       13.90      3.01 o 
   1 -10   2       10.51       10.00      1.81 o 
   2 -10   2        2.83        5.73      1.68 o 
   3 -10   2        2.05        0.72      2.09 o 
   4 -10   2        2.25        2.73      2.28 o 
  -3  -9   2       12.54       12.30      4.27 o 
  -2  -9   2        9.22        8.41      3.34 o 
  -1  -9   2       41.67       66.06      7.78 o 
   0  -9   2      110.41      128.99     10.20 o 
   1  -9   2        4.55        4.42      1.39 o 
   2  -9   2        4.82        4.14      1.47 o 
   3  -9   2        0.36        0.20      1.66 o 
   4  -9   2        0.43       -0.25      1.77 o 
   5  -9   2        1.33        2.57      2.26 o 
  -4  -8   2        6.14       10.74      3.42 o 
  -3  -8   2      114.90      125.33      7.21 o 
  -2  -8   2       60.84       48.21      4.04 o 
  -1  -8   2       23.57       20.57      2.29 o 
   0  -8   2        1.58        1.15      1.28 o 
   1  -8   2       18.63       20.30      1.54 o 
   2  -8   2       14.89       17.22      2.77 o 
   3  -8   2        0.20        0.55      1.51 o 
   4  -8   2        0.04        2.21      1.63 o 
   5  -8   2        0.01        2.17      2.18 o 
  -4  -7   2        6.52        6.28      2.95 o 
  -3  -7   2      146.39      149.60      8.91 o 
  -2  -7   2        5.88        7.32      1.74 o 
  -1  -7   2       69.39       86.55      4.34 o 
   0  -7   2       31.79       29.73      4.13 o 
   1  -7   2        6.53        7.94      1.07 o 
   2  -7   2        2.63        1.80      1.10 o 
   3  -7   2        3.39        2.05      1.19 o 
   4  -7   2        1.56        2.95      1.60 o 
   5  -7   2        2.13        3.66      2.02 o 
  -5  -6   2        1.09       -0.15      3.75 o 
  -4  -6   2       50.35       52.21      5.14 o 
  -3  -6   2        7.29        5.25      2.20 o 
  -2  -6   2       11.36        9.13      1.66 o 
  -1  -6   2       32.27       28.41      2.22 o 
   0  -6   2       29.31       33.76      2.52 o 
   1  -6   2       88.42      107.95      3.33 o 
   2  -6   2        0.04       -1.00      1.08 o 
   3  -6   2       10.34        5.67      1.16 o 
   4  -6   2        1.31        3.09      1.51 o 
   5  -6   2        1.97        2.69      1.94 o 
  -5  -5   2        3.17       -1.85      3.61 o 
  -4  -5   2       32.60       30.06      3.38 o 
  -3  -5   2        0.00        1.46      1.80 o 
  -2  -5   2      216.33      295.61      9.82 o 
  -1  -5   2     1240.79     1648.77     47.16 o 
   0  -5   2        1.77       -0.12      0.80 o 
   1  -5   2        6.98        4.40      0.71 o 
   2  -5   2       15.36       14.75      2.20 o 
   3  -5   2       27.17       27.13      1.76 o 
   4  -5   2        3.36        3.17      1.35 o 
   5  -5   2        1.73        3.30      2.37 o 
  -5  -4   2       13.00       16.12      3.96 o 
  -4  -4   2       56.04       70.99      4.74 o 
  -3  -4   2        0.71        0.04      1.35 o 
  -2  -4   2       10.54       12.84      1.21 o 
  -1  -4   2        6.27        5.86      0.96 o 
   0  -4   2        2.60        1.72      0.72 o 
   1  -4   2      767.47      845.59     21.52 o 
   2  -4   2     1153.09     1203.16     32.77 o 
   3  -4   2        1.84        2.04      0.93 o 
   4  -4   2        7.76        5.97      1.42 o 
   5  -4   2        0.14       -0.04      2.24 o 
  -5  -3   2        0.15        3.69      3.39 o 
  -4  -3   2        0.75        0.22      2.03 o 
  -3  -3   2      100.80      106.82      4.10 o 
  -2  -3   2     2735.74     4280.14    131.74 o 
  -1  -3   2      153.51      165.82      4.75 o 
   0  -3   2        4.47        3.93      0.56 o 
   1  -3   2      505.26      440.33      9.40 o 
   2  -3   2        7.70        7.45      0.79 o 
   3  -3   2       46.16       56.76      2.34 o 
   4  -3   2        0.02        1.92      1.36 o 
   5  -3   2        8.32        6.46      2.47 o 
  -6  -2   2        0.16        1.73      3.61 o 
  -5  -2   2        6.02        6.59      3.19 o 
  -4  -2   2        2.38        1.96      1.80 o 
  -3  -2   2      103.51       83.70      3.35 o 
  -2  -2   2        5.99        5.27      1.39 o 
  -1  -2   2      279.72      215.57      6.18 o 
   0  -2   2      681.11      665.55     14.95 o 
   1  -2   2    26365.56    28796.98    599.54 o 
   2  -2   2      189.31      155.62      3.99 o 
   3  -2   2        5.31        4.86      1.07 o 
   4  -2   2        4.50        3.60      1.49 o 
   5  -2   2        1.16        0.50      2.24 o 
  -6  -1   2        8.03       10.17      3.82 o 
  -5  -1   2        1.50        5.13      2.98 o 
  -4  -1   2        6.17        4.34      1.63 o 
  -3  -1   2       13.80       18.31      1.51 o 
  -2  -1   2      201.74      215.11      6.93 o 
  -1  -1   2       23.16       16.30      1.45 o 
   0  -1   2      266.77      210.19      4.54 o 
   1  -1   2      313.94      243.48      5.28 o 
   2  -1   2       41.40       39.04      2.13 o 
   3  -1   2       34.48       42.03      2.19 o 
   4  -1   2       99.49      103.48      6.66 o 
   5  -1   2        1.42        7.59      3.23 o 
  -6   0   2       43.75       57.59     18.29 o 
  -5   0   2      148.22      149.25      8.86 o 
  -4   0   2        0.27       -0.73      1.20 o 
  -3   0   2       53.37       38.49      2.07 o 
  -2   0   2      354.59      277.18     22.57 o 
  -1   0   2      747.40      614.86     25.31 o 
   0   0   2     3816.53     3858.98     80.60 o 
   1   0   2     1508.32     1660.59     36.66 o 
   2   0   2       14.47       12.00      1.14 o 
   3   0   2        3.30        3.67      1.20 o 
   4   0   2       22.48       19.07      2.39 o 
   5   0   2        4.06       -3.10      4.87 o 
  -6   1   2       10.58        5.02      4.43 o 
  -5   1   2        6.55       -5.47      3.65 o 
  -3   1   2       71.14       85.85      8.56 o 
  -2   1   2       40.96       49.25      2.29 o 
  -1   1   2      172.54      136.28     15.80 o 
   0   1   2       39.95       40.80      2.41 o 
   1   1   2      222.66      182.87      5.53 o 
   2   1   2        0.01       -0.73      0.81 o 
   3   1   2      166.54      191.38      6.64 o 
   4   1   2       16.81       17.04      2.54 o 
   5   1   2        0.10        1.32      3.44 o 
  -6   2   2       63.11       57.53      7.08 o 
  -4   2   2        2.89        3.54      2.95 o 
  -3   2   2       25.48       21.87      2.31 o 
  -2   2   2       48.30       57.27      2.25 o 
  -1   2   2     1200.43     1071.97     32.34 o 
   0   2   2      331.43      331.63      9.42 o 
   1   2   2      121.72      168.96      6.26 o 
   2   2   2       36.27       42.52      2.37 o 
   3   2   2       14.09       12.07      1.63 o 
   4   2   2        0.01        4.23      2.24 o 
   5   2   2        7.52        6.40      3.85 o 
  -4   3   2       35.52       37.37      5.31 o 
  -3   3   2      352.85      411.77     16.75 o 
  -2   3   2      145.39      180.82      7.57 o 
  -1   3   2      109.72      106.95      3.60 o 
   0   3   2       36.91       41.10      1.89 o 
   1   3   2       25.68       22.09      2.03 o 
   2   3   2      129.45      120.42      5.08 o 
   3   3   2       26.07       24.81      2.86 o 
   4   3   2       31.14       32.21      3.67 o 
   5   3   2        2.37        4.58      3.95 o 
  -5   4   2        1.96        8.56      4.43 o 
  -4   4   2        5.18       15.10      2.60 o 
  -3   4   2        0.11        0.23      1.34 o 
  -2   4   2       13.32       11.32      1.51 o 
  -1   4   2        2.82        5.26      0.99 o 
   0   4   2      274.63      358.80     11.33 o 
   1   4   2      191.88      213.45      8.07 o 
   2   4   2        2.50        3.49      1.39 o 
   3   4   2        2.88        1.71      2.15 o 
   4   4   2        1.27        4.99      5.29 o 
   5   4   2       21.39       33.59      5.90 o 
  -5   5   2        0.36       -2.21      2.34 o 
  -4   5   2       30.58       24.60      3.23 o 
  -3   5   2        0.02        2.38      1.55 o 
  -2   5   2       74.34       69.85      2.46 o 
  -1   5   2      168.40      167.48      5.02 o 
   0   5   2      289.22      283.90      9.28 o 
   1   5   2       21.15       18.08      1.86 o 
   2   5   2      119.04      113.63      5.26 o 
   3   5   2       79.42       94.38      6.13 o 
   4   5   2        9.61        6.40      2.95 o 
  -5   6   2        1.12       -1.62      2.50 o 
  -4   6   2        0.29       -2.13      2.07 o 
  -3   6   2       13.78       10.50      2.05 o 
  -2   6   2        5.62        6.10      1.07 o 
  -1   6   2       83.15       95.72      3.91 o 
   0   6   2        4.29        3.67      1.60 o 
   1   6   2       31.31       37.77      2.81 o 
   2   6   2      225.54      230.19      9.32 o 
   3   6   2       16.07       13.30      2.87 o 
   4   6   2        0.09        3.40      3.47 o 
  -5   7   2       11.63        8.44      3.54 o 
  -4   7   2       29.35       31.16      3.23 o 
  -3   7   2       29.91       29.10      2.46 o 
  -2   7   2        0.09       -1.01      0.94 o 
  -1   7   2        3.71        2.76      0.97 o 
   0   7   2        6.67        6.12      1.49 o 
   1   7   2       84.10       78.06      5.36 o 
   2   7   2        0.24        2.57      2.90 o 
   3   7   2        1.97       -1.22      6.34 o 
  -5   8   2       10.41       16.84      5.75 o 
  -4   8   2       15.89        8.00      3.41 o 
  -3   8   2        1.95        4.18      1.42 o 
  -2   8   2        4.31        0.90      2.08 o 
  -1   8   2       17.22       15.71      1.80 o 
   0   8   2        0.20       -0.29      2.01 o 
   1   8   2        8.73        7.37      2.86 o 
   2   8   2       95.09       82.36      7.18 o 
   3   8   2        2.69        1.77      4.03 o 
  -4   9   2        0.12        3.41      1.98 o 
  -3   9   2        4.19        4.03      1.96 o 
  -2   9   2        0.16        0.70      1.66 o 
  -1   9   2       15.36       14.61      1.89 o 
   0   9   2       10.26        8.55      2.76 o 
   1   9   2        9.99        7.83      3.53 o 
   2   9   2       17.71       17.17      4.37 o 
  -4  10   2        0.70        5.15      2.47 o 
  -3  10   2        5.07        4.23      2.02 o 
  -2  10   2       53.27       53.81      3.75 o 
  -1  10   2       25.99       32.27      2.75 o 
   0  10   2        0.00       -3.79      2.53 o 
   1  10   2        1.72       -1.49      4.28 o 
   2  10   2        6.08        7.53      7.38 o 
  -3  11   2        3.39        4.69      2.60 o 
  -2  11   2       19.61       20.30      2.75 o 
  -1  11   2        4.33        5.91      2.25 o 
   0  11   2       12.81       15.28      3.54 o 
   1  11   2        3.78        6.08      4.13 o 
   1 -13   3       20.21       20.06      2.81 o 
  -1 -12   3        1.56        2.78      3.65 o 
   0 -12   3        3.06        3.86      2.73 o 
   1 -12   3      149.29      163.64      6.63 o 
   2 -12   3       11.02       10.37      2.62 o 
   3 -12   3        0.13       -1.82      2.09 o 
  -2 -11   3        2.76       -3.38      3.53 o 
  -1 -11   3        3.96        2.48      3.23 o 
   0 -11   3       12.41       12.86      3.83 o 
   1 -11   3       49.37       47.37      3.24 o 
   2 -11   3        0.17        0.68      2.30 o 
   3 -11   3        0.84        0.86      2.16 o 
   4 -11   3        4.04        7.05      2.93 o 
  -3 -10   3        6.18        3.67      3.90 o 
  -2 -10   3        6.18        0.97      3.54 o 
  -1 -10   3        4.81        6.01      3.19 o 
   0 -10   3      195.29      203.86     11.68 o 
   1 -10   3       40.55       43.34      3.00 o 
   2 -10   3        0.08       -2.19      1.46 o 
   3 -10   3        2.06        0.46      2.81 o 
   4 -10   3        3.58        5.74      2.49 o 
  -3  -9   3       22.80       23.66      3.65 o 
  -2  -9   3        0.02       -3.29      2.19 o 
  -1  -9   3        6.70        5.88      1.90 o 
   0  -9   3        2.94        2.24      2.03 o 
   1  -9   3        0.03        0.65      1.21 o 
   2  -9   3        0.27       -0.19      1.32 o 
   3  -9   3       20.92       28.78      2.80 o 
   4  -9   3        4.30        3.65      3.15 o 
   5  -9   3        0.79        3.10      2.44 o 
  -4  -8   3        2.28       -0.84      3.00 o 
  -3  -8   3        1.88       -1.70      3.70 o 
  -2  -8   3        2.25        1.40      1.97 o 
  -1  -8   3        3.57        5.66      1.67 o 
   0  -8   3       26.25       23.65      2.19 o 
   1  -8   3       19.35       20.12      1.62 o 
   2  -8   3        7.90        7.57      1.44 o 
   3  -8   3        7.74        4.70      1.75 o 
   4  -8   3        0.00        0.76      1.79 o 
   5  -8   3        2.51        5.40      2.43 o 
  -4  -7   3       17.81       24.05      3.63 o 
  -3  -7   3      156.94      147.81     12.24 o 
  -2  -7   3       97.85       85.86      3.80 o 
  -1  -7   3        0.27       -1.83      1.22 o 
   0  -7   3        2.64       -0.05      1.87 o 
   1  -7   3       31.58       31.03      1.68 o 
   2  -7   3        3.67        4.32      1.09 o 
   3  -7   3       12.56       15.00      1.82 o 
   4  -7   3       11.82       13.51      2.14 o 
   5  -7   3        0.52        2.58      2.17 o 
  -5  -6   3        4.56        4.57      3.96 o 
  -4  -6   3       13.86        9.53      2.81 o 
  -3  -6   3        9.94        4.19      2.59 o 
  -2  -6   3      169.59      195.49      6.83 o 
  -1  -6   3       58.43       70.42      3.68 o 
   0  -6   3       22.17       21.34      1.61 o 
   1  -6   3       37.84       26.58      1.44 o 
   2  -6   3        1.56       -1.66      1.43 o 
   3  -6   3        0.19       -0.82      1.05 o 
   4  -6   3        0.22        1.69      1.58 o 
   5  -6   3        8.57       12.01      2.42 o 
  -5  -5   3        0.05        5.90      4.72 o 
  -4  -5   3       60.27       49.66      4.06 o 
  -3  -5   3        6.95       10.51      1.82 o 
  -2  -5   3       18.53       15.82      1.44 o 
  -1  -5   3       86.43       82.37      3.69 o 
   0  -5   3      220.14      202.33      7.44 o 
   1  -5   3      117.95      115.05      3.43 o 
   2  -5   3      134.18      156.11      9.03 o 
   3  -5   3       26.08       24.26      1.65 o 
   4  -5   3       14.92       10.17      1.86 o 
   5  -5   3        0.18        2.17      4.75 o 
  -5  -4   3        3.83        2.24      3.32 o 
  -4  -4   3        0.03       -0.20      1.81 o 
  -3  -4   3      136.74      144.85      5.95 o 
  -2  -4   3      164.23      200.73      6.23 o 
  -1  -4   3     1154.14     1430.79     40.59 o 
   0  -4   3        2.23        2.28      0.87 o 
   1  -4   3      156.52      120.88      3.46 o 
   2  -4   3      124.85      129.80      4.09 o 
   3  -4   3        3.21        2.71      1.05 o 
   4  -4   3        0.78        0.83      1.66 o 
   5  -4   3        0.53        2.04      2.28 o 
  -5  -3   3       15.77       16.95      3.75 o 
  -4  -3   3      120.05      122.12      7.61 o 
  -3  -3   3       95.53      103.46      4.00 o 
  -2  -3   3       29.39       35.27      3.39 o 
  -1  -3   3      111.06       91.89      3.06 o 
   0  -3   3        2.72        1.39      0.62 o 
   1  -3   3        2.62        3.19      0.59 o 
   2  -3   3        0.53        2.12      0.79 o 
   3  -3   3        0.03       -0.01      0.84 o 
   4  -3   3        2.14       -0.61      1.43 o 
   5  -3   3        1.15        3.58      2.48 o 
  -6  -2   3        1.40        1.77      3.34 o 
  -5  -2   3       20.46       25.44      4.28 o 
  -4  -2   3       49.68       43.13      3.11 o 
  -3  -2   3       93.31       96.94      4.17 o 
  -2  -2   3      450.75      648.16     16.88 o 
  -1  -2   3       37.95       56.36      1.84 o 
   0  -2   3       23.75       24.30      0.94 o 
   1  -2   3       56.99       59.57      2.37 o 
   2  -2   3      406.90      351.76      8.63 o 
   3  -2   3        0.93        0.48      0.88 o 
   4  -2   3       28.32       26.42      2.40 o 
   5  -2   3        4.69        4.29      2.64 o 
  -6  -1   3        0.63        2.80      3.19 o 
  -5  -1   3      180.49      183.64     10.52 o 
  -4  -1   3        2.59        1.51      1.36 o 
  -3  -1   3       22.27       22.16      1.40 o 
  -2  -1   3       66.59       56.45      3.99 o 
  -1  -1   3      309.12      226.34      7.44 o 
   0  -1   3      715.25      642.46     14.27 o 
   1  -1   3      810.06      854.91     21.70 o 
   2  -1   3       55.92       77.25      2.51 o 
   3  -1   3        7.52        6.42      1.33 o 
   4  -1   3        8.23        7.76      1.80 o 
   5  -1   3        0.66        2.03      5.02 o 
  -6   0   3        1.86       -1.18      3.84 o 
  -5   0   3      238.27      219.36     12.20 o 
  -4   0   3       11.51       16.84      2.95 o 
  -3   0   3       14.29       18.59      4.43 o 
  -2   0   3     2207.80     3047.13    123.57 o 
  -1   0   3      951.57     1109.40     71.25 o 
   0   0   3      195.57      150.26      3.49 o 
   1   0   3        1.03        0.54      0.61 o 
   2   0   3       56.31       56.49      2.04 o 
   3   0   3       27.99       32.56      2.24 o 
   4   0   3        3.49        4.99      2.10 o 
   5   0   3        0.60       -2.57      3.32 o 
  -6   1   3        8.54        5.02      3.54 o 
  -4   1   3       27.44       30.39      6.20 o 
  -3   1   3       13.46       13.87      3.84 o 
  -2   1   3     1515.41     1418.96     46.83 o 
  -1   1   3      102.26       95.53      5.69 o 
   0   1   3      396.68      435.49     10.46 o 
   1   1   3       20.03       30.32      3.45 o 
   2   1   3       80.56       94.47      4.09 o 
   3   1   3        0.43       -0.21      1.17 o 
   4   1   3        5.86        4.16      2.24 o 
   5   1   3        4.12        8.93      4.06 o 
  -4   2   3        2.33        5.02      4.13 o 
  -3   2   3      310.63      337.94     13.93 o 
  -2   2   3      256.58      336.69     10.20 o 
  -1   2   3      101.12       89.15      3.98 o 
   0   2   3       85.79       97.84      3.93 o 
   1   2   3       51.54       40.75      2.65 o 
   2   2   3       44.32       47.29      2.86 o 
   3   2   3       17.00       20.16      2.60 o 
   4   2   3       28.42       34.37      3.77 o 
   5   2   3        1.29       -0.74      3.75 o 
  -4   3   3        0.74        2.59      1.92 o 
  -3   3   3      166.52      153.07     12.54 o 
  -2   3   3       33.17       31.05      1.72 o 
  -1   3   3      145.51      142.99      4.43 o 
   0   3   3     1473.71     1906.30     58.08 o 
   1   3   3        3.92        7.16      1.24 o 
   2   3   3        0.47        0.05      1.07 o 
   3   3   3        0.18        2.21      2.10 o 
   4   3   3        6.31        5.35      2.66 o 
   5   3   3        2.08        5.52      4.06 o 
  -5   4   3       11.01        9.74      4.13 o 
  -4   4   3        0.85       -1.98      1.76 o 
  -3   4   3       23.88       26.28      2.51 o 
  -2   4   3        7.83       11.75      1.46 o 
  -1   4   3      147.41      193.41      5.25 o 
   0   4   3        0.16        1.58      0.85 o 
   1   4   3        5.69        5.87      1.32 o 
   2   4   3      182.57      184.43      7.43 o 
   3   4   3      339.15      336.02     14.57 o 
   4   4   3        2.46        3.23      3.83 o 
  -5   5   3        0.15       -2.58      4.43 o 
  -4   5   3        1.04       -0.92      1.97 o 
  -3   5   3        5.44        3.31      1.55 o 
  -2   5   3       91.44       66.34      2.39 o 
  -1   5   3      903.48      973.44     29.47 o 
   0   5   3        6.33        3.33      0.99 o 
   1   5   3       49.15       60.79      3.55 o 
   2   5   3       29.91       30.90      2.91 o 
   3   5   3       12.98       14.71      3.06 o 
   4   5   3        4.28        5.58      2.93 o 
  -5   6   3        0.70       -0.21      2.81 o 
  -4   6   3       15.63       12.96      2.90 o 
  -3   6   3       75.34       81.91      5.89 o 
  -2   6   3       31.10       38.64      1.90 o 
  -1   6   3       75.16       83.36      3.36 o 
   0   6   3       19.95       14.90      1.56 o 
   1   6   3       13.59       17.55      2.13 o 
   2   6   3      938.89      957.39     33.55 o 
   3   6   3        1.72        3.11      4.72 o 
   4   6   3        0.00        0.74      6.93 o 
  -5   7   3        4.38        3.72      3.54 o 
  -4   7   3       14.53       11.24      3.25 o 
  -3   7   3        0.30       -0.03      1.16 o 
  -2   7   3        0.16        0.52      1.08 o 
  -1   7   3       15.47       19.13      2.07 o 
   0   7   3       29.74       33.87      3.25 o 
   1   7   3        4.08       -3.62      2.41 o 
   2   7   3       33.90       42.04      5.32 o 
   3   7   3        8.59       11.26      4.03 o 
  -5   8   3       14.00        7.38      5.02 o 
  -4   8   3       39.29       32.07      4.29 o 
  -3   8   3        0.05        0.22      2.04 o 
  -2   8   3        0.96        1.01      2.30 o 
  -1   8   3       77.78       78.14      4.96 o 
   0   8   3       31.39       30.43      3.33 o 
   1   8   3       11.21        5.51      2.73 o 
   2   8   3        2.00        1.60      3.32 o 
   3   8   3        0.86        2.07      4.43 o 
  -4   9   3        0.10       -1.19      2.48 o 
  -3   9   3        3.73        3.25      2.05 o 
  -2   9   3        1.28        4.91      1.82 o 
  -1   9   3       12.55       12.73      1.91 o 
   0   9   3        3.56       -0.48      2.42 o 
   1   9   3       17.74       20.19      3.50 o 
   2   9   3        0.93        1.83      3.61 o 
  -4  10   3        0.79       -0.22      2.60 o 
  -3  10   3        0.08        0.06      2.49 o 
  -2  10   3       17.29       19.11      2.56 o 
  -1  10   3       13.35       13.30      2.43 o 
   0  10   3       11.37        8.16      3.10 o 
   1  10   3        8.76        6.25      3.61 o 
  -3  11   3        1.35        1.41      2.68 o 
  -2  11   3        2.95        2.61      2.64 o 
  -1  11   3        1.37        1.14      2.26 o 
   0  11   3        1.16        3.89      3.31 o 
   0 -13   4        0.00       -0.04      2.78 o 
   1 -13   4        1.21        5.00      2.42 o 
  -1 -12   4        0.07       -3.59      4.87 o 
   0 -12   4        0.86       -1.65      2.35 o 
   1 -12   4        0.49        4.23      2.03 o 
   2 -12   4        0.86        0.13      1.85 o 
   3 -12   4        1.11        2.04      2.34 o 
  -2 -11   4        9.27        9.47      4.03 o 
  -1 -11   4        3.54        2.80      3.13 o 
   0 -11   4        6.41        7.23      2.35 o 
   1 -11   4       28.45       34.98      3.02 o 
   2 -11   4        0.07        0.89      1.70 o 
   3 -11   4        0.18       -0.71      2.14 o 
  -3 -10   4        4.24        9.79      6.79 o 
  -2 -10   4       89.10       98.06     21.24 o 
  -1 -10   4       15.99       15.56      4.28 o 
   0 -10   4       15.41       23.06      2.61 o 
   1 -10   4        0.63       -1.14      1.50 o 
   2 -10   4        0.30       -0.97      1.47 o 
   3 -10   4        2.47        2.76      2.34 o 
   4 -10   4        0.31        2.11      2.25 o 
  -3  -9   4        4.38        4.76      2.91 o 
  -2  -9   4      130.15      131.96     10.04 o 
  -1  -9   4       12.35       14.82      2.17 o 
   0  -9   4       44.45       52.90      3.15 o 
   1  -9   4        0.98       -0.30      1.16 o 
   2  -9   4        0.35       -1.37      1.22 o 
   3  -9   4        0.49        0.13      1.56 o 
   4  -9   4        0.20        0.59      1.95 o 
  -4  -8   4        5.30        0.74      3.75 o 
  -3  -8   4       36.90       31.44      4.34 o 
  -2  -8   4       19.97       20.44      2.27 o 
  -1  -8   4        0.27        0.33      1.18 o 
   0  -8   4       25.75       26.32      1.86 o 
   1  -8   4        1.79        0.76      1.00 o 
   2  -8   4       22.09       32.92      2.38 o 
   3  -8   4        3.59        3.10      1.49 o 
   4  -8   4        5.47        3.91      1.99 o 
   5  -8   4        0.40       -0.34      2.60 o 
  -4  -7   4        2.71        5.83      2.97 o 
  -3  -7   4       44.41       39.22      5.19 o 
  -2  -7   4        1.61        4.12      1.62 o 
  -1  -7   4       84.23      101.80      4.14 o 
   0  -7   4      423.99      520.06     14.78 o 
   1  -7   4        2.65        2.87      0.96 o 
   2  -7   4        2.87        2.24      1.13 o 
   3  -7   4        6.70        4.44      1.50 o 
   4  -7   4        5.31        6.58      2.81 o 
   5  -7   4        0.45        0.00      2.30 o 
  -5  -6   4       27.72       19.61      4.58 o 
  -4  -6   4       16.03       13.24      2.89 o 
  -3  -6   4      107.69      114.91      5.23 o 
  -2  -6   4        0.32       -1.21      1.22 o 
  -1  -6   4       33.42       30.02      1.96 o 
   0  -6   4       31.91       33.10      2.02 o 
   1  -6   4        0.24       -1.08      0.72 o 
   2  -6   4       94.20       95.69      3.18 o 
   3  -6   4      154.84      148.76      5.35 o 
   4  -6   4        3.94        4.90      2.73 o 
   5  -6   4        0.00       -1.95      2.37 o 
  -5  -5   4        1.93        3.46      3.61 o 
  -4  -5   4        1.27       -1.59      2.47 o 
  -3  -5   4        6.71        6.05      2.43 o 
  -2  -5   4      210.37      246.23      7.94 o 
  -1  -5   4     1511.12     2027.10     62.82 o 
   0  -5   4       29.04       23.56      1.65 o 
   1  -5   4        1.65        1.37      0.71 o 
   2  -5   4      260.00      253.97      7.02 o 
   3  -5   4        7.63        9.78      1.28 o 
   4  -5   4       10.89       11.11      1.75 o 
   5  -5   4        0.48        2.07      3.27 o 
  -5  -4   4        2.82        1.67      3.23 o 
  -4  -4   4        4.86       -0.12      2.12 o 
  -3  -4   4        3.57        3.96      1.33 o 
  -2  -4   4      105.18      107.07      4.05 o 
  -1  -4   4       31.57       33.06      1.70 o 
   0  -4   4       52.46       44.65      2.52 o 
   1  -4   4      128.71      134.74      3.90 o 
   2  -4   4     2180.55     2500.15     63.16 o 
   3  -4   4       21.05       16.44      1.47 o 
   4  -4   4        0.40        0.00      1.92 o 
   5  -4   4        0.80        2.18      2.56 o 
  -5  -3   4       24.71       25.10      5.31 o 
  -4  -3   4       14.91       12.08      2.10 o 
  -3  -3   4       65.65       65.57      3.36 o 
  -2  -3   4       12.97       21.67      1.53 o 
  -1  -3   4      183.35      197.97      6.02 o 
   0  -3   4      105.59       98.30      3.17 o 
   1  -3   4       88.07       80.22      2.32 o 
   2  -3   4      276.63      258.82      7.01 o 
   3  -3   4        2.58        1.03      1.12 o 
   4  -3   4        4.25        3.94      1.69 o 
   5  -3   4        6.22        1.39      2.51 o 
  -6  -2   4        0.02        0.99      6.79 o 
  -5  -2   4      251.65      270.85     14.70 o 
  -4  -2   4      394.59      433.12     15.99 o 
  -3  -2   4       69.62       81.89      3.62 o 
  -2  -2   4      184.36      169.10      6.63 o 
  -1  -2   4      502.26      390.56      9.00 o 
   0  -2   4      216.88      205.08      6.50 o 
   1  -2   4      711.40      714.58     16.96 o 
   2  -2   4      131.14      139.18      4.09 o 
   3  -2   4        1.91        0.29      1.02 o 
   4  -2   4        1.38        0.66      1.60 o 
   5  -2   4        5.99        9.23      2.81 o 
  -6  -1   4        6.86        2.95      4.43 o 
  -5  -1   4        0.15        8.49      2.69 o 
  -4  -1   4        5.37        7.67      1.77 o 
  -3  -1   4        2.55        1.60      1.17 o 
  -2  -1   4      187.91      277.28      9.80 o 
  -1  -1   4       78.44       71.34      2.19 o 
   0  -1   4        9.74        5.38      0.96 o 
   1  -1   4        3.81        4.57      0.74 o 
   2  -1   4        8.17        6.83      0.96 o 
   3  -1   4        1.16        0.92      1.67 o 
   4  -1   4       23.48       25.83      2.68 o 
   5  -1   4        1.73        0.74      3.55 o 
  -6   0   4        6.80       11.21      4.13 o 
  -5   0   4      324.53      343.10     24.19 o 
  -4   0   4        1.82        5.31      4.13 o 
  -3   0   4        8.52       13.57      4.43 o 
  -2   0   4      210.41      183.98     13.81 o 
  -1   0   4      125.22      127.57      3.81 o 
   0   0   4      752.80      718.16     18.18 o 
   1   0   4       83.05       83.70      3.10 o 
   2   0   4       77.46       99.63      3.80 o 
   3   0   4       13.27       16.05      2.44 o 
   4   0   4        2.92        2.19      2.27 o 
   5   0   4        0.39       -0.85      5.31 o 
  -4   1   4        2.30        0.30      3.54 o 
  -3   1   4      178.10      175.83     15.64 o 
  -2   1   4     1191.69     1603.89     53.10 o 
  -1   1   4      243.16      302.22      7.92 o 
   0   1   4       89.65       80.89      3.02 o 
   1   1   4       56.57       50.90      2.67 o 
   2   1   4        0.00        2.22      1.22 o 
   3   1   4        2.20        4.79      1.86 o 
   4   1   4       11.92       11.95      2.95 o 
   5   1   4       14.78       18.29      4.59 o 
  -4   2   4       52.72       66.97      9.15 o 
  -3   2   4       71.07       74.47      5.32 o 
  -2   2   4       27.54       23.03      4.52 o 
  -1   2   4        0.53       -0.84      0.56 o 
   0   2   4        0.57       -1.52      1.01 o 
   1   2   4      187.49      234.26      7.80 o 
   2   2   4       40.87       44.46      2.84 o 
   3   2   4        0.25       -2.79      1.86 o 
   4   2   4        4.21        6.30      3.78 o 
   5   2   4        0.96        2.16      4.06 o 
  -4   3   4       10.62        9.08      2.67 o 
  -3   3   4       49.92       55.06      3.66 o 
  -2   3   4       19.98       23.82      2.90 o 
  -1   3   4      247.40      291.08      9.35 o 
   0   3   4      345.63      350.55     11.20 o 
   1   3   4      205.65      197.54      7.62 o 
   2   3   4        0.56       -1.89      1.26 o 
   3   3   4       60.14       60.62      5.25 o 
   4   3   4       15.56       17.86      4.83 o 
  -4   4   4        0.72        0.66      1.86 o 
  -3   4   4        1.14        3.14      1.34 o 
  -2   4   4      137.28      118.07      4.08 o 
  -1   4   4        0.04       -1.17      0.78 o 
   0   4   4      114.12      131.12      4.69 o 
   1   4   4        6.40        9.08      2.00 o 
   2   4   4        2.13        1.97      1.96 o 
   3   4   4      108.83      118.93      6.64 o 
   4   4   4        4.42        3.97      3.01 o 
  -5   5   4        1.45       -2.15      2.27 o 
  -4   5   4       19.59       22.38      2.98 o 
  -3   5   4       66.87       71.37      4.22 o 
  -2   5   4       33.03       36.16      1.82 o 
  -1   5   4        1.34        1.48      0.90 o 
   0   5   4        6.09        6.06      1.17 o 
   1   5   4        7.74        7.28      1.66 o 
   2   5   4       57.78       36.17      5.37 o 
   3   5   4        0.99        6.11      3.53 o 
   4   5   4        0.33       -0.29      4.87 o 
  -5   6   4        0.05        2.07      3.84 o 
  -4   6   4       49.22       70.21     13.28 o 
  -3   6   4      101.04       81.17      4.65 o 
  -2   6   4       13.05       11.16      1.22 o 
  -1   6   4        6.07        5.97      1.28 o 
   0   6   4       22.78       24.42      2.72 o 
   1   6   4        0.04       -1.20      1.90 o 
   2   6   4        9.41        5.75      3.98 o 
   3   6   4       39.72       51.74      5.83 o 
  -5   7   4        0.65        2.66      4.13 o 
  -4   7   4      108.67       93.52     10.33 o 
  -3   7   4       10.84        9.12      1.48 o 
  -2   7   4        9.26        8.86      1.31 o 
  -1   7   4        3.28        5.13      1.64 o 
   0   7   4        8.55        9.73      2.41 o 
   1   7   4       16.56       13.53      2.89 o 
   2   7   4        5.35       -0.11      5.61 o 
   3   7   4        5.45        5.17      5.61 o 
  -5   8   4        9.00       11.21      5.31 o 
  -4   8   4      126.42      145.44     12.98 o 
  -3   8   4        3.60        2.16      1.90 o 
  -2   8   4       22.30       21.57      2.64 o 
  -1   8   4      107.69       97.37      4.13 o 
   0   8   4       65.69       75.32      8.39 o 
   1   8   4        1.47        1.44      3.47 o 
   2   8   4        4.71        7.77      3.74 o 
  -4   9   4        1.46        2.36      2.76 o 
  -3   9   4        2.77        0.65      2.21 o 
  -2   9   4        3.17        0.38      2.28 o 
  -1   9   4       78.41       80.01      4.70 o 
   0   9   4        2.06        3.77      2.76 o 
   1   9   4       14.32       15.74      4.87 o 
  -3  10   4        0.85       -1.13      2.41 o 
  -2  10   4       20.71       17.09      3.38 o 
  -1  10   4        3.05        6.43      2.91 o 
   0  10   4        1.85        5.70      3.13 o 
  -2  11   4       14.64       17.46      3.54 o 
   0 -13   5        2.09        4.81      3.04 o 
   1 -13   5        0.08        3.28      2.29 o 
  -1 -12   5        3.27        0.05      3.40 o 
   0 -12   5        2.95        6.09      2.66 o 
   1 -12   5       28.96       25.11      2.88 o 
   2 -12   5        7.08        9.39      3.36 o 
   3 -12   5        0.08        0.35      2.40 o 
  -2 -11   5       15.02       12.16      4.32 o 
  -1 -11   5        0.63        1.48      3.84 o 
   0 -11   5       16.32       12.80      3.87 o 
   1 -11   5        0.46        1.30      1.63 o 
   2 -11   5        1.42        1.64      1.81 o 
   3 -11   5        0.02        0.09      2.14 o 
  -3 -10   5        2.58       -1.16      3.82 o 
  -2 -10   5        1.06        1.19      3.11 o 
  -1 -10   5        0.10       -0.14      2.69 o 
   0 -10   5        3.65        3.91      1.86 o 
   1 -10   5        3.09        2.96      1.66 o 
   2 -10   5        4.05        3.90      1.75 o 
   3 -10   5        1.08        4.73      2.09 o 
   4 -10   5        2.05        3.09      2.39 o 
  -4  -9   5        0.41        2.70      4.06 o 
  -3  -9   5       16.53       22.18      3.14 o 
  -2  -9   5       90.15       83.98      7.79 o 
  -1  -9   5       15.75       16.70      2.17 o 
   0  -9   5        5.35        2.77      1.35 o 
   1  -9   5        0.00       -1.58      1.19 o 
   2  -9   5        0.40       -0.48      1.46 o 
   3  -9   5        4.75        5.55      1.79 o 
   4  -9   5        1.69        2.27      2.22 o 
  -4  -8   5       12.01       17.08      4.27 o 
  -3  -8   5       19.28       17.88      2.60 o 
  -2  -8   5        4.62        3.45      3.04 o 
  -1  -8   5       32.53       30.08      2.29 o 
   0  -8   5        5.08        6.32      1.40 o 
   1  -8   5        4.47        5.20      1.23 o 
   2  -8   5        0.24       -0.75      1.29 o 
   3  -8   5        0.04       -1.22      1.49 o 
   4  -8   5        0.82        0.80      2.00 o 
  -4  -7   5        1.22       -0.97      2.44 o 
  -3  -7   5       53.07       45.12      3.49 o 
  -2  -7   5        0.46       -2.26      1.51 o 
  -1  -7   5        4.33        3.75      1.33 o 
   0  -7   5       11.66       10.80      1.45 o 
   1  -7   5       28.84       26.94      2.26 o 
   2  -7   5        0.70       -0.24      1.11 o 
   3  -7   5       18.61       23.47      2.24 o 
   4  -7   5        1.08        3.61      1.88 o 
   5  -7   5        3.38        8.68      2.80 o 
  -5  -6   5        1.08       -2.05      3.47 o 
  -4  -6   5        2.43       -0.73      2.40 o 
  -3  -6   5        2.06       -0.38      1.75 o 
  -2  -6   5      158.33      153.66      5.25 o 
  -1  -6   5       76.22       82.57      3.50 o 
   0  -6   5      219.00      254.99      8.33 o 
   1  -6   5        0.18       -0.29      0.79 o 
   2  -6   5        5.93        4.83      0.95 o 
   3  -6   5       13.87       14.01      1.73 o 
   4  -6   5        1.16        3.35      2.10 o 
   5  -6   5        0.11       -0.58      2.44 o 
  -5  -5   5        8.21       12.98      3.85 o 
  -4  -5   5       14.24       13.91      2.84 o 
  -3  -5   5      257.81      308.38     11.63 o 
  -2  -5   5       63.19       66.59      2.86 o 
  -1  -5   5       19.35       19.16      1.42 o 
   0  -5   5       28.15       25.79      1.96 o 
   1  -5   5        0.01       -1.32      0.88 o 
   2  -5   5        1.58        0.85      0.85 o 
   3  -5   5        4.91        7.25      1.53 o 
   4  -5   5        1.02       -0.07      1.44 o 
   5  -5   5        0.58       -3.79      2.53 o 
  -5  -4   5        0.28        5.89      3.32 o 
  -4  -4   5       72.72       56.45      5.66 o 
  -3  -4   5       86.99       90.83      3.81 o 
  -2  -4   5      148.87      160.63      6.34 o 
  -1  -4   5      228.40      274.68      7.62 o 
   0  -4   5        6.62       11.50      1.53 o 
   1  -4   5       30.42       24.90      1.48 o 
   2  -4   5       24.72       19.48      1.57 o 
   3  -4   5       27.05       26.18      2.47 o 
   4  -4   5        0.05        0.65      1.69 o 
   5  -4   5        3.73        5.58      2.93 o 
  -5  -3   5        6.66        4.22      2.97 o 
  -4  -3   5      349.86      402.81     15.07 o 
  -3  -3   5        0.20        0.76      1.21 o 
  -2  -3   5       11.06       12.74      1.21 o 
  -1  -3   5       62.00       49.65      2.12 o 
   0  -3   5       29.29       24.93      1.36 o 
   1  -3   5      118.87      120.43      3.44 o 
   2  -3   5      105.94      110.29      3.71 o 
   3  -3   5        0.75        1.59      1.34 o 
   4  -3   5        0.41       -1.61      1.66 o 
   5  -3   5        1.73       -2.23      2.63 o 
  -6  -2   5        0.66       -0.89      4.43 o 
  -5  -2   5        2.73        5.44      2.33 o 
  -4  -2   5      925.78      793.67     28.33 o 
  -3  -2   5       17.04       15.42      1.63 o 
  -2  -2   5       54.51       65.72      3.00 o 
  -1  -2   5     1644.79     1887.15     53.18 o 
   0  -2   5      284.96      328.66      9.37 o 
   1  -2   5       15.43       14.44      1.22 o 
   2  -2   5        0.67       -0.12      0.92 o 
   3  -2   5        2.06        1.56      1.44 o 
   4  -2   5        8.16        5.93      2.05 o 
   5  -2   5        1.14       -3.16      2.68 o 
  -6  -1   5        0.00        5.61      4.13 o 
  -5  -1   5        4.58        8.46      3.11 o 
  -4  -1   5        0.78        2.83      2.23 o 
  -3  -1   5      106.88      129.79      7.66 o 
  -2  -1   5        9.94        6.45      0.98 o 
  -1  -1   5     1952.73     1767.48     39.20 o 
   0  -1   5      101.12       94.67      2.79 o 
   1  -1   5       80.84       87.60      2.94 o 
   2  -1   5       26.49       36.32      2.04 o 
   3  -1   5        0.00        0.48      1.40 o 
   4  -1   5        0.20        0.63      1.89 o 
   5  -1   5        0.49       -3.35      6.79 o 
  -5   0   5      110.28      110.33     13.57 o 
  -4   0   5        0.05        2.36      3.84 o 
  -3   0   5       21.33       20.65      5.02 o 
  -2   0   5      363.24      448.36     22.59 o 
  -1   0   5      270.99      371.32      9.07 o 
   0   0   5       95.27       91.95      2.69 o 
   1   0   5      111.29      113.84      4.10 o 
   2   0   5        3.23        1.75      1.12 o 
   3   0   5       16.95       15.74      2.06 o 
   4   0   5        4.33        4.51      2.73 o 
   5   0   5        7.96        9.36      4.24 o 
  -5   1   5       14.88       18.29      6.49 o 
  -4   1   5        9.75       15.64      5.31 o 
  -3   1   5        4.37       11.51      4.13 o 
  -2   1   5      261.87      253.20     10.48 o 
  -1   1   5       47.34       43.24      1.40 o 
   0   1   5       80.84       87.31      2.73 o 
   1   1   5      497.21      666.19     23.09 o 
   2   1   5       10.49        7.51      2.04 o 
   3   1   5        4.51        4.22      2.20 o 
   4   1   5        3.26        5.45      2.81 o 
  -5   2   5        0.00       -3.25      4.72 o 
  -4   2   5       31.87       35.40      7.08 o 
  -3   2   5        0.70        0.08      1.74 o 
  -2   2   5       68.15       67.64      7.82 o 
  -1   2   5        9.99       18.03      1.78 o 
   0   2   5      121.85      144.29      4.50 o 
   1   2   5       12.10       12.45      1.42 o 
   2   2   5        3.08        3.41      1.52 o 
   3   2   5       49.48       50.47      4.36 o 
   4   2   5       61.92       61.14      5.04 o 
  -5   3   5        5.87       15.93      6.20 o 
  -4   3   5        5.52        4.05      2.62 o 
  -3   3   5        0.03       -1.80      1.74 o 
  -2   3   5        2.14        1.22      1.13 o 
  -1   3   5      189.93      139.83      4.39 o 
   0   3   5      723.50      750.50     23.32 o 
   1   3   5        5.16        3.50      1.31 o 
   2   3   5        5.34        6.92      1.83 o 
   3   3   5       23.23       29.05      3.68 o 
   4   3   5        0.58        4.05      2.99 o 
  -5   4   5        3.11       -2.66      4.43 o 
  -4   4   5        3.71        9.33      4.13 o 
  -3   4   5       44.10       53.16      4.95 o 
  -2   4   5      115.44      118.81      4.33 o 
  -1   4   5       57.75       70.80      2.70 o 
   0   4   5       81.48       94.39      3.82 o 
   1   4   5        2.27        1.92      1.40 o 
   2   4   5       12.10        8.89      3.32 o 
   3   4   5      244.09      229.98     13.14 o 
   4   4   5        0.00        2.55      3.53 o 
  -5   5   5        1.44        5.61      4.13 o 
  -4   5   5       17.71       22.75      2.95 o 
  -3   5   5      127.37      155.76      9.41 o 
  -2   5   5        0.50        1.35      1.02 o 
  -1   5   5        9.89        9.87      1.24 o 
   0   5   5       14.74       14.81      2.30 o 
   1   5   5       39.97       47.72      3.93 o 
   2   5   5        0.09        1.27      3.39 o 
   3   5   5       17.24       18.71      4.06 o 
  -5   6   5        0.61       -2.66      3.84 o 
  -4   6   5       81.80       87.50      7.67 o 
  -3   6   5      135.27      128.41      8.19 o 
  -2   6   5        5.00        7.96      1.38 o 
  -1   6   5        1.08        3.19      1.27 o 
   0   6   5      118.10      113.53      6.76 o 
   1   6   5       29.78       25.14      3.21 o 
   2   6   5       11.56       11.46      3.74 o 
   3   6   5        1.47        1.21      3.40 o 
  -5   7   5        4.72        3.84      4.72 o 
  -4   7   5        1.15        8.56      5.02 o 
  -3   7   5        2.79        5.32      2.42 o 
  -2   7   5        7.59        9.51      1.56 o 
  -1   7   5        6.73        8.20      1.95 o 
   0   7   5       16.78       17.05      3.25 o 
   1   7   5        4.05        2.61      2.44 o 
   2   7   5        3.60        1.08      3.47 o 
  -4   8   5       31.88       22.72      5.90 o 
  -3   8   5        2.53       -0.68      1.86 o 
  -2   8   5        0.31       -1.23      1.96 o 
  -1   8   5       64.77       68.33      3.57 o 
   0   8   5       24.03       19.82      3.29 o 
   1   8   5        8.46        7.97      3.20 o 
   2   8   5        2.84        8.69      5.02 o 
  -4   9   5        4.38        3.92      3.54 o 
  -3   9   5        0.35       -1.60      2.18 o 
  -2   9   5        6.01        1.14      2.70 o 
  -1   9   5       12.09       10.92      2.85 o 
   0   9   5        1.53       -0.40      2.80 o 
   1   9   5        1.02       -3.50      3.32 o 
  -3  10   5        3.26        2.36      2.59 o 
  -2  10   5        0.79       -0.24      2.64 o 
  -1  10   5        1.71        0.07      2.68 o 
   0  10   5        8.11        7.07      3.07 o 
   1 -13   6        0.19        1.86      2.30 o 
  -1 -12   6       31.61       24.30      4.74 o 
   0 -12   6        1.12       -3.26      2.37 o 
   1 -12   6        5.40        8.13      2.12 o 
   2 -12   6        0.10        1.75      2.09 o 
  -2 -11   6        0.03        2.40      5.16 o 
  -1 -11   6       44.82       40.25      6.64 o 
   0 -11   6        4.72        3.92      2.34 o 
   1 -11   6       18.09       21.75      3.09 o 
   2 -11   6        2.71        2.76      1.94 o 
   3 -11   6        0.39       -1.06      2.16 o 
  -3 -10   6        4.34        4.17      3.14 o 
  -2 -10   6       14.92        6.85      2.87 o 
  -1 -10   6       18.23       15.66      3.65 o 
   0 -10   6        0.31       -0.16      1.55 o 
   1 -10   6        8.78        8.79      1.87 o 
   2 -10   6        0.28       -1.57      1.64 o 
   3 -10   6        1.29       -0.57      1.85 o 
   4 -10   6        1.75        4.20      2.62 o 
  -4  -9   6        0.01       -5.47      3.65 o 
  -3  -9   6        0.24       -1.11      2.70 o 
  -2  -9   6       40.33       31.63      4.51 o 
  -1  -9   6        0.03        2.57      1.80 o 
   0  -9   6       17.66       17.95      1.77 o 
   1  -9   6       68.82       86.19      4.26 o 
   2  -9   6        0.71        1.25      1.49 o 
   3  -9   6        0.79        1.36      1.81 o 
   4  -9   6        2.02        3.16      2.42 o 
  -4  -8   6       36.15       33.65      3.97 o 
  -3  -8   6        6.57        7.25      2.27 o 
  -2  -8   6       40.99       42.57      3.38 o 
  -1  -8   6        1.86        1.47      1.43 o 
   0  -8   6       24.93       22.62      2.02 o 
   1  -8   6       18.98       17.74      1.62 o 
   2  -8   6        0.51        1.07      1.52 o 
   3  -8   6       18.25       12.70      2.06 o 
   4  -8   6       16.14       14.90      2.67 o 
  -4  -7   6        4.33        3.96      3.72 o 
  -3  -7   6        2.12        0.16      2.02 o 
  -2  -7   6        0.00       -2.07      1.69 o 
  -1  -7   6       63.91       70.90      3.43 o 
   0  -7   6      225.98      278.22      9.15 o 
   1  -7   6        4.48        3.61      1.10 o 
   2  -7   6        0.08       -0.69      1.16 o 
   3  -7   6       43.77       44.98      3.02 o 
   4  -7   6        3.45        4.18      2.10 o 
  -5  -6   6        1.62        6.50      3.24 o 
  -4  -6   6        5.12        8.43      2.66 o 
  -3  -6   6       12.26       11.95      2.31 o 
  -2  -6   6        1.26        2.38      1.44 o 
  -1  -6   6       61.34       74.46      3.34 o 
   0  -6   6       29.82       27.49      3.14 o 
   1  -6   6        1.14        1.29      0.89 o 
   2  -6   6       18.44       15.72      1.49 o 
   3  -6   6      138.44      147.61      5.57 o 
   4  -6   6        5.28        4.59      1.77 o 
   5  -6   6        0.40        3.06      2.93 o 
  -5  -5   6        0.12        0.56      3.21 o 
  -4  -5   6       41.87       44.83      4.00 o 
  -3  -5   6       39.36       41.50      3.10 o 
  -2  -5   6       36.91       43.12      2.59 o 
  -1  -5   6        4.23        3.75      0.97 o 
   0  -5   6       32.50       26.37      2.05 o 
   1  -5   6       54.29       56.47      3.74 o 
   2  -5   6        8.81        8.00      1.21 o 
   3  -5   6       57.84       52.53      3.02 o 
   4  -5   6        0.03       -2.65      1.77 o 
   5  -5   6        0.51        2.47      2.89 o 
  -5  -4   6        0.00        1.63      2.47 o 
  -4  -4   6      583.19      654.90     27.66 o 
  -3  -4   6      500.19      646.57     20.61 o 
  -2  -4   6       85.65       94.49      4.17 o 
  -1  -4   6       73.54       64.20      2.60 o 
   0  -4   6      154.26      130.05      4.61 o 
   1  -4   6        1.66        0.89      0.82 o 
   2  -4   6      116.68      124.66      4.19 o 
   3  -4   6       13.82       12.77      1.98 o 
   4  -4   6        2.47        0.52      1.92 o 
   5  -4   6        0.11       -1.72      2.73 o 
  -5  -3   6       25.06       25.00      3.13 o 
  -4  -3   6       39.30       38.92      5.06 o 
  -3  -3   6        0.03        1.65      1.37 o 
  -2  -3   6        3.76        6.40      1.14 o 
  -1  -3   6       99.17      149.15      4.75 o 
   0  -3   6       14.09       17.53      1.11 o 
   1  -3   6       73.22       71.68      2.63 o 
   2  -3   6        2.13        2.53      1.15 o 
   3  -3   6        0.88       -2.26      1.51 o 
   4  -3   6        0.40        0.75      2.42 o 
   5  -3   6        3.31        5.20      3.17 o 
  -5  -2   6        8.32        6.18      2.45 o 
  -4  -2   6      761.04      847.74     35.14 o 
  -3  -2   6        5.35        5.32      1.23 o 
  -2  -2   6        4.28        4.63      1.16 o 
  -1  -2   6      132.75      117.39      3.78 o 
   0  -2   6       55.02       52.00      2.07 o 
   1  -2   6        5.97        5.22      0.87 o 
   2  -2   6        0.69        1.25      1.00 o 
   3  -2   6       17.24       21.13      2.46 o 
   4  -2   6        2.39        1.72      1.99 o 
   5  -2   6        0.91        4.71      6.34 o 
  -6  -1   6       14.47       14.46      4.43 o 
  -5  -1   6       52.25       58.12      9.44 o 
  -4  -1   6        0.95        0.59      4.13 o 
  -3  -1   6       25.34       18.06      1.93 o 
  -2  -1   6      216.96      254.62      7.50 o 
  -1  -1   6      717.56      906.01     23.20 o 
   0  -1   6       53.29       68.03      2.45 o 
   1  -1   6        0.17       -1.08      0.72 o 
   2  -1   6        5.69        5.02      1.17 o 
   3  -1   6        1.08        0.32      1.83 o 
   4  -1   6        3.33        1.60      2.17 o 
  -5   0   6       22.46       19.77      7.38 o 
  -4   0   6        1.41        4.43      3.84 o 
  -3   0   6      201.28      272.00     23.31 o 
  -2   0   6      138.18      170.42      5.64 o 
  -1   0   6       33.10       26.40      1.27 o 
   0   0   6        9.41        7.59      0.96 o 
   1   0   6        2.25        0.98      0.87 o 
   2   0   6       24.47       31.76      2.71 o 
   3   0   6        0.76       -2.32      1.55 o 
   4   0   6        0.23       -0.87      3.06 o 
  -5   1   6       10.03       15.64      6.49 o 
  -4   1   6       30.10       23.01      5.90 o 
  -3   1   6       54.73       47.20      7.97 o 
  -2   1   6       41.81       51.83      2.21 o 
  -1   1   6       52.21       59.80      2.02 o 
   0   1   6      100.24      125.27      4.27 o 
   1   1   6      124.64      136.72      5.60 o 
   2   1   6       32.29       27.78      2.74 o 
   3   1   6        0.85       -2.89      2.17 o 
   4   1   6       19.79       22.13      3.74 o 
  -5   2   6        1.58       -0.30      5.31 o 
  -4   2   6       13.32       18.59      5.61 o 
  -3   2   6        1.51       -0.06      2.66 o 
  -2   2   6        4.87        4.49      1.05 o 
  -1   2   6      145.47      125.03      4.00 o 
   0   2   6        0.01       -1.28      0.85 o 
   1   2   6       31.94       36.84      4.73 o 
   2   2   6        2.96        1.21      1.58 o 
   3   2   6        2.38       -3.28      2.37 o 
   4   2   6       20.61       31.31      4.99 o 
  -5   3   6       31.70       30.09      7.67 o 
  -4   3   6        8.61       11.59      3.54 o 
  -3   3   6       13.95       13.05      2.72 o 
  -2   3   6       92.15       91.69      3.52 o 
  -1   3   6       39.26       42.84      2.04 o 
   0   3   6        1.01        1.32      1.05 o 
   1   3   6        1.93        0.80      1.24 o 
   2   3   6        0.57       -4.27      2.94 o 
   3   3   6       14.26       15.89      5.02 o 
   4   3   6        1.96        4.95      4.72 o 
  -5   4   6        4.51        0.00      5.31 o 
  -4   4   6        3.58       -1.84      3.84 o 
  -3   4   6      186.99      240.73     21.54 o 
  -2   4   6      322.64      307.01     10.12 o 
  -1   4   6       19.82       19.15      1.50 o 
   0   4   6        2.65        2.54      1.41 o 
   1   4   6        9.21        6.40      2.14 o 
   2   4   6        2.49       -0.30      2.71 o 
   3   4   6        8.08        9.50      3.65 o 
  -5   5   6        0.03       -0.53      4.57 o 
  -4   5   6        3.72        3.66      2.98 o 
  -3   5   6      187.59      181.49     10.83 o 
  -2   5   6       68.65       70.32      4.64 o 
  -1   5   6       11.04        9.32      1.40 o 
   0   5   6        2.20        0.94      1.97 o 
   1   5   6        0.06        3.43      2.18 o 
   2   5   6        7.39        2.17      3.23 o 
   3   5   6        3.35        4.01      3.61 o 
  -5   6   6        0.99        5.02      4.43 o 
  -4   6   6       10.10       12.82      3.61 o 
  -3   6   6      508.90      639.61     26.88 o 
  -2   6   6       17.45       19.10      4.68 o 
  -1   6   6       38.04       36.35      2.47 o 
   0   6   6       89.70       87.46      5.70 o 
   1   6   6       41.07       37.07      3.89 o 
   2   6   6        1.58        0.03      3.32 o 
  -5   7   6        0.10        5.61      5.02 o 
  -4   7   6        4.42        9.04      3.53 o 
  -3   7   6        0.03        1.34      1.81 o 
  -2   7   6        3.91        4.81      1.85 o 
  -1   7   6        3.30        1.96      2.09 o 
   0   7   6      116.84      125.40      7.05 o 
   1   7   6        0.69        1.68      2.59 o 
   2   7   6       10.99       19.13      4.27 o 
  -4   8   6       15.40       25.37      6.49 o 
  -3   8   6        0.03        1.95      2.20 o 
  -2   8   6        0.80       -0.97      2.28 o 
  -1   8   6       27.04       18.48      3.64 o 
   0   8   6        2.29        3.00      4.23 o 
   1   8   6        0.49        0.57      5.02 o 
  -3   9   6        0.28        2.30      2.52 o 
  -2   9   6        0.10       -1.97      2.51 o 
  -1   9   6       14.65       13.99      3.25 o 
   0   9   6        0.21        0.32      3.89 o 
  -1 -12   7        0.56       -0.25      2.80 o 
   0 -12   7        1.61        2.82      2.75 o 
   1 -12   7        4.31        5.76      2.13 o 
   2 -12   7        0.27        0.65      3.02 o 
  -2 -11   7        5.48        7.51      6.20 o 
  -1 -11   7       18.10       18.77      3.40 o 
   0 -11   7        0.51        1.27      2.34 o 
   1 -11   7        2.57        3.22      1.80 o 
   2 -11   7        0.11       -2.24      1.84 o 
   3 -11   7        0.02        2.13      2.42 o 
  -3 -10   7        8.46        6.68      3.18 o 
  -2 -10   7        6.37        4.62      2.93 o 
  -1 -10   7        2.84        5.08      2.60 o 
   0 -10   7        0.09       -1.05      1.64 o 
   1 -10   7        0.00        1.68      1.65 o 
   2 -10   7        0.38        1.92      2.14 o 
   3 -10   7        1.24        3.01      1.93 o 
  -3  -9   7        1.79        2.78      2.39 o 
  -2  -9   7       22.37       22.45      2.93 o 
  -1  -9   7        0.39       -2.50      1.76 o 
   0  -9   7        0.04       -0.76      1.47 o 
   1  -9   7        0.01        2.70      1.44 o 
   2  -9   7        1.55        4.44      1.72 o 
   3  -9   7        0.87        1.48      1.71 o 
   4  -9   7        1.99        2.17      2.51 o 
  -4  -8   7        0.19        1.56      2.61 o 
  -3  -8   7        2.17        2.35      2.32 o 
  -2  -8   7        0.38       -0.66      2.03 o 
  -1  -8   7       17.34       16.77      2.32 o 
   0  -8   7       12.36       15.07      1.89 o 
   1  -8   7       11.27       17.31      1.95 o 
   2  -8   7        0.60       -0.83      1.34 o 
   3  -8   7        0.03       -0.02      1.53 o 
   4  -8   7        1.57        1.87      2.07 o 
  -4  -7   7        8.88        8.50      3.01 o 
  -3  -7   7       13.97       10.79      2.50 o 
  -2  -7   7      159.36      171.55      7.28 o 
  -1  -7   7       47.65       45.43      4.43 o 
   0  -7   7        6.52        5.05      1.37 o 
   1  -7   7        1.46        1.35      1.11 o 
   2  -7   7        0.02       -0.28      1.24 o 
   3  -7   7        1.02        2.10      1.59 o 
   4  -7   7        2.21        6.10      2.32 o 
  -5  -6   7        6.21       12.05      3.23 o 
  -4  -6   7        0.10       -0.35      2.37 o 
  -3  -6   7      119.66      103.00      5.14 o 
  -2  -6   7      132.34      127.92      5.68 o 
  -1  -6   7       37.71       34.57      2.14 o 
   0  -6   7       34.10       33.51      2.24 o 
   1  -6   7        1.05        1.12      0.95 o 
   2  -6   7        7.45        4.51      1.35 o 
   3  -6   7        4.78        4.29      1.60 o 
   4  -6   7        1.16        5.11      2.18 o 
  -5  -5   7        2.14        0.51      2.66 o 
  -4  -5   7       10.54       15.77      3.31 o 
  -3  -5   7      296.72      338.21     12.74 o 
  -2  -5   7        0.07        2.88      1.70 o 
  -1  -5   7        9.64       11.00      1.19 o 
   0  -5   7       26.13       21.45      1.76 o 
   1  -5   7        0.12       -1.28      0.85 o 
   2  -5   7        4.15        5.85      1.18 o 
   3  -5   7        7.43        6.32      1.72 o 
   4  -5   7        0.10       -1.65      2.34 o 
  -5  -4   7        0.40        3.97      2.60 o 
  -4  -4   7        7.84        4.62      2.34 o 
  -3  -4   7     1392.05     1276.86     45.27 o 
  -2  -4   7       15.93       12.22      1.48 o 
  -1  -4   7       30.00       39.27      2.83 o 
   0  -4   7      374.26      386.91     11.00 o 
   1  -4   7       15.07       26.42      1.94 o 
   2  -4   7        7.69        5.14      1.26 o 
   3  -4   7        0.17       -0.98      1.57 o 
   4  -4   7        0.01       -0.09      2.02 o 
  -5  -3   7        0.37       -3.13      2.88 o 
  -4  -3   7        2.20       -0.80      2.04 o 
  -3  -3   7        9.72       11.63      1.74 o 
  -2  -3   7       61.66       73.04      3.12 o 
  -1  -3   7        0.32        0.23      0.85 o 
   0  -3   7      605.14      539.47     16.64 o 
   1  -3   7       23.01       19.53      1.44 o 
   2  -3   7       32.85       34.21      3.01 o 
   3  -3   7        9.62       11.76      2.08 o 
   4  -3   7        1.68       -0.17      2.04 o 
  -5  -2   7        8.18        7.79      2.48 o 
  -4  -2   7      220.69      209.67     11.84 o 
  -3  -2   7        0.03        0.52      1.23 o 
  -2  -2   7       13.65       13.89      1.59 o 
  -1  -2   7      147.98      145.93      4.80 o 
   0  -2   7       74.18       85.82      3.06 o 
   1  -2   7        4.87        6.56      1.26 o 
   2  -2   7       27.99       27.85      1.89 o 
   3  -2   7        0.39       -0.27      1.79 o 
   4  -2   7        1.67       -3.03      2.03 o 
  -5  -1   7        1.15        0.30      5.02 o 
  -4  -1   7       38.97       44.25      8.26 o 
  -3  -1   7       42.22       54.67      4.51 o 
  -2  -1   7        3.87        6.86      1.02 o 
  -1  -1   7      163.39      168.68      5.52 o 
   0  -1   7        0.08        0.40      0.78 o 
   1  -1   7       28.32       28.03      2.01 o 
   2  -1   7       75.81       89.43      3.74 o 
   3  -1   7        4.43        3.68      1.92 o 
   4  -1   7        0.88       -2.57      2.18 o 
  -6   0   7        0.13        5.90      6.49 o 
  -5   0   7        0.21       -1.18      4.72 o 
  -4   0   7        0.04        0.89      4.43 o 
  -3   0   7       31.69       28.91      6.20 o 
  -2   0   7        3.63        1.79      0.87 o 
  -1   0   7       20.22       19.02      1.61 o 
   0   0   7       10.28        8.67      1.61 o 
   1   0   7       40.42       44.94      2.13 o 
   2   0   7       11.64       10.33      1.67 o 
   3   0   7        0.48       -3.14      2.10 o 
   4   0   7       10.58        4.16      3.06 o 
  -6   1   7        0.33       -4.13      5.90 o 
  -5   1   7       22.52       28.03      7.08 o 
  -4   1   7       16.11       32.16      7.08 o 
  -3   1   7       25.29       35.11      6.79 o 
  -2   1   7        4.53        3.48      1.32 o 
  -1   1   7        0.06       -0.41      0.72 o 
   0   1   7       66.38       53.97      2.64 o 
   1   1   7      170.11      173.56      6.96 o 
   2   1   7        0.16       -1.56      1.70 o 
   3   1   7        0.11       -3.30      2.20 o 
   4   1   7        6.80       14.30      4.48 o 
  -5   2   7        0.02        1.18      5.31 o 
  -4   2   7        0.03       -5.75      3.84 o 
  -3   2   7        6.98        6.08      2.45 o 
  -2   2   7       55.45       53.70      2.44 o 
  -1   2   7      108.53      103.69      3.51 o 
   0   2   7       36.92       41.77      1.90 o 
   1   2   7       24.94       25.54      2.81 o 
   2   2   7        0.67       -2.36      2.21 o 
   3   2   7        6.54        1.47      3.44 o 
   4   2   7       33.12       30.66      5.32 o 
  -5   3   7       18.69       17.41      6.79 o 
  -4   3   7        7.16        3.75      2.83 o 
  -3   3   7       25.77       44.49      5.02 o 
  -2   3   7      260.27      312.48     13.20 o 
  -1   3   7        3.00        0.81      1.14 o 
   0   3   7        5.81        4.99      1.36 o 
   1   3   7        1.70       -0.38      1.95 o 
   2   3   7       25.11       23.04      4.13 o 
   3   3   7        2.11        4.30      3.61 o 
  -5   4   7       10.00        6.49      5.90 o 
  -4   4   7        0.04       -1.35      2.62 o 
  -3   4   7      223.77      192.85     11.27 o 
  -2   4   7      166.09      170.46      7.33 o 
  -1   4   7       14.39       19.74      1.62 o 
   0   4   7        0.27       -2.59      1.72 o 
   1   4   7       66.26       69.74      5.92 o 
   2   4   7        5.33        4.66      3.23 o 
   3   4   7       11.72       11.31      4.16 o 
  -5   5   7        0.21       -1.32      4.87 o 
  -4   5   7        9.45       15.44      3.69 o 
  -3   5   7       33.27       55.73      7.38 o 
  -2   5   7       10.71        8.86      2.03 o 
  -1   5   7       10.10        8.34      1.66 o 
   0   5   7        4.70        2.60      4.09 o 
   1   5   7        5.53        6.65      2.30 o 
   2   5   7        7.42        3.24      3.44 o 
  -5   6   7        1.55        1.06      3.90 o 
  -4   6   7        0.31        1.86      3.26 o 
  -3   6   7       71.99       57.17      3.72 o 
  -2   6   7        3.40        2.56      1.96 o 
  -1   6   7        2.53        2.77      1.62 o 
   0   6   7       64.78       63.12      4.08 o 
   1   6   7       12.48        9.09      3.23 o 
   2   6   7        0.21       -1.04      3.23 o 
  -4   7   7        6.00       13.49      3.75 o 
  -3   7   7       10.88       13.92      2.66 o 
  -2   7   7        3.27        1.37      1.99 o 
  -1   7   7        7.52        2.38      2.47 o 
   0   7   7        9.78       11.53      2.37 o 
   1   7   7        1.50        0.94      2.86 o 
  -3   8   7        0.16        2.49      4.00 o 
  -2   8   7       13.33       17.20      3.18 o 
  -1   8   7        1.30        3.84      2.57 o 
   0   8   7        2.31        1.71      2.43 o 
  -2   9   7        7.84        7.75      3.03 o 
  -1   9   7        0.17        1.28      3.04 o 
  -1 -12   8        5.11        2.68      2.93 o 
   0 -12   8        6.61        7.36      2.56 o 
   1 -12   8        1.86        1.00      2.14 o 
   2 -12   8        1.86        2.08      2.43 o 
  -2 -11   8        0.05       -3.71      3.47 o 
  -1 -11   8       18.16       21.49      3.55 o 
   0 -11   8        0.30        1.63      1.97 o 
   1 -11   8        4.72        5.76      2.60 o 
   2 -11   8        8.13       12.62      2.41 o 
  -3 -10   8       18.57       20.06      7.30 o 
  -2 -10   8        0.58       -0.44      2.42 o 
  -1 -10   8        4.55        8.03      2.39 o 
   0 -10   8        3.55        2.61      1.83 o 
   1 -10   8        5.45        9.31      2.22 o 
   2 -10   8        4.31        6.50      1.99 o 
   3 -10   8        0.16        1.15      2.42 o 
  -3  -9   8        0.77        1.51      2.50 o 
  -2  -9   8        0.28       -3.11      2.55 o 
  -1  -9   8        4.32        3.71      1.93 o 
   0  -9   8        4.53        8.01      2.37 o 
   1  -9   8       18.38       23.05      2.31 o 
   2  -9   8        0.84       -1.38      1.59 o 
   3  -9   8        0.02       -2.08      1.77 o 
  -4  -8   8        0.38        8.61      3.12 o 
  -3  -8   8        2.86        1.20      2.26 o 
  -2  -8   8       14.92       15.56      2.73 o 
  -1  -8   8        9.92       10.47      2.32 o 
   0  -8   8       12.77       11.63      1.72 o 
   1  -8   8        5.43        2.87      1.81 o 
   2  -8   8        0.09       -0.90      1.41 o 
   3  -8   8        3.79        6.02      2.05 o 
   4  -8   8        9.34       14.73      2.94 o 
  -4  -7   8        0.36       -2.05      2.71 o 
  -3  -7   8       38.78       44.79      4.79 o 
  -2  -7   8       15.24        9.83      3.75 o 
  -1  -7   8        2.98        1.81      1.88 o 
   0  -7   8        0.92        1.34      1.13 o 
   1  -7   8        0.52        0.42      1.14 o 
   2  -7   8        9.69        9.33      1.70 o 
   3  -7   8        0.51        3.61      1.80 o 
   4  -7   8        6.90       10.70      2.33 o 
  -5  -6   8       11.40       19.23      5.83 o 
  -4  -6   8        0.29        0.45      2.61 o 
  -3  -6   8      403.86      446.56     16.47 o 
  -2  -6   8      196.26      227.80      9.07 o 
  -1  -6   8       12.93       12.54      1.49 o 
   0  -6   8        3.68        3.30      1.11 o 
   1  -6   8       19.72       15.62      1.58 o 
   2  -6   8        1.30        3.24      1.37 o 
   3  -6   8       14.17       16.00      2.93 o 
   4  -6   8        2.90        0.81      2.27 o 
  -5  -5   8        0.79        2.16      2.80 o 
  -4  -5   8       36.46       40.84      3.90 o 
  -3  -5   8       28.09       31.49      3.66 o 
  -2  -5   8        1.34        3.90      1.75 o 
  -1  -5   8       12.68       11.25      1.29 o 
   0  -5   8       13.91       22.77      1.90 o 
   1  -5   8        1.58        2.65      0.94 o 
   2  -5   8       38.91       40.42      4.54 o 
   3  -5   8        0.00       -1.88      1.79 o 
   4  -5   8        0.60       -0.79      2.29 o 
  -5  -4   8        0.17       -0.06      2.59 o 
  -4  -4   8        0.74        1.93      2.19 o 
  -3  -4   8      570.28      614.23     25.94 o 
  -2  -4   8        1.18        0.20      1.17 o 
  -1  -4   8        0.55        1.75      1.17 o 
   0  -4   8       16.73       13.62      1.23 o 
   1  -4   8        8.44        8.13      1.14 o 
   2  -4   8        7.82       10.47      1.88 o 
   3  -4   8        2.78        2.09      1.97 o 
   4  -4   8        1.65       -0.94      2.14 o 
  -5  -3   8        9.04       10.83      2.63 o 
  -4  -3   8       68.04       67.22     10.79 o 
  -3  -3   8        1.30        1.36      1.82 o 
  -2  -3   8       18.68       14.05      1.60 o 
  -1  -3   8       47.10       50.74      2.53 o 
   0  -3   8       77.71       79.96      3.26 o 
   1  -3   8        2.30        2.53      1.27 o 
   2  -3   8        0.61        0.70      1.47 o 
   3  -3   8        0.19       -1.83      1.91 o 
   4  -3   8        0.19        1.71      2.40 o 
  -5  -2   8       42.56       49.56      9.44 o 
  -4  -2   8        3.87        5.78      1.94 o 
  -3  -2   8        5.18        4.86      1.43 o 
  -2  -2   8      157.40      183.48      5.64 o 
  -1  -2   8       53.17       55.99      2.73 o 
   0  -2   8        0.31        2.04      1.07 o 
   1  -2   8        0.51        3.52      1.26 o 
   2  -2   8        1.62        0.61      1.55 o 
   3  -2   8        0.93       -0.20      1.94 o 
   4  -2   8        0.29       -1.86      2.41 o 
  -5  -1   8        6.73        7.67      6.49 o 
  -4  -1   8       40.06       35.70      7.67 o 
  -3  -1   8       51.80       44.32      3.14 o 
  -2  -1   8       57.81       53.33      3.18 o 
  -1  -1   8       20.96       22.78      1.74 o 
   0  -1   8        5.21        5.94      1.14 o 
   1  -1   8        0.18       -0.76      1.64 o 
   2  -1   8       12.58       13.51      1.93 o 
   3  -1   8        2.04       -2.23      1.97 o 
   4  -1   8        1.11       -5.16      3.44 o 
  -5   0   8        0.49       -3.84      5.02 o 
  -4   0   8        0.76        4.72      4.43 o 
  -3   0   8       26.60       25.08      2.87 o 
  -2   0   8        2.67        3.71      1.11 o 
  -1   0   8       14.64       14.32      1.71 o 
   0   0   8        4.13        8.82      1.62 o 
   1   0   8        2.10        3.31      1.35 o 
   2   0   8        2.33        1.77      1.69 o 
   3   0   8        0.55       -2.80      3.13 o 
   4   0   8        2.40       -1.32      3.74 o 
  -5   1   8       31.43       60.18     10.33 o 
  -4   1   8      101.80       77.29     11.21 o 
  -3   1   8       12.26       16.52      5.31 o 
  -2   1   8       15.83       16.81      1.86 o 
  -1   1   8       53.94       53.56      4.81 o 
   0   1   8       49.79       49.78      3.07 o 
   1   1   8        1.37        2.69      1.97 o 
   2   1   8        0.67        0.39      2.15 o 
   3   1   8        0.07       -0.89      4.72 o 
  -5   2   8        0.60        0.00      5.31 o 
  -4   2   8       17.80       22.42      6.79 o 
  -3   2   8       10.23       12.10      5.02 o 
  -2   2   8      294.51      380.02     12.31 o 
  -1   2   8      402.54      373.66     10.93 o 
   0   2   8        6.52        8.62      1.49 o 
   1   2   8        1.77       -0.34      1.93 o 
   2   2   8        1.42        3.69      4.13 o 
   3   2   8        2.62        5.60      3.65 o 
  -5   3   8       45.16       49.86      9.74 o 
  -4   3   8        0.67       -1.48      4.43 o 
  -3   3   8       11.84        7.92      5.16 o 
  -2   3   8      161.53      172.03      6.18 o 
  -1   3   8       78.23       77.33      3.36 o 
   0   3   8       10.15       10.22      1.60 o 
   1   3   8        0.39       -3.39      2.40 o 
   2   3   8        0.99       -3.93      3.39 o 
   3   3   8        0.36        1.75      7.08 o 
  -5   4   8        2.27        0.59      6.20 o 
  -4   4   8        3.76        2.50      2.80 o 
  -3   4   8        4.91        2.68      2.98 o 
  -2   4   8      813.62     1051.19     36.71 o 
  -1   4   8       21.32       15.30      1.74 o 
   0   4   8       17.27       12.96      1.88 o 
   1   4   8       33.35       26.68      3.34 o 
   2   4   8        5.58        5.85      3.53 o 
  -5   5   8        8.65        8.01      4.87 o 
  -4   5   8        0.24        0.26      2.72 o 
  -3   5   8        4.20        2.13      2.30 o 
  -2   5   8        1.39        0.38      3.21 o 
  -1   5   8        0.60       -1.90      1.48 o 
   0   5   8        5.15        4.33      2.07 o 
   1   5   8       59.10       58.30      6.99 o 
   2   5   8        0.29        3.16      3.40 o 
  -4   6   8        0.01       -1.70      2.89 o 
  -3   6   8       12.63       14.65      2.25 o 
  -2   6   8        0.80        6.58      2.14 o 
  -1   6   8        0.00       -1.80      1.79 o 
   0   6   8       17.30       16.72      2.51 o 
   1   6   8        1.39        1.17      2.44 o 
  -4   7   8        0.07        2.07      5.02 o 
  -3   7   8        4.01        0.65      2.52 o 
  -2   7   8        0.98        3.25      2.39 o 
  -1   7   8        0.68       -3.52      2.43 o 
   0   7   8        7.26        4.99      3.06 o 
  -2   8   8        1.60        2.55      2.81 o 
  -1   8   8        0.20        0.15      3.75 o 
   0 -12   9        1.09       -0.60      2.25 o 
   1 -12   9        0.68       -1.46      2.25 o 
  -2 -11   9        0.37        3.42      4.27 o 
  -1 -11   9        5.87        5.50      3.18 o 
   0 -11   9        0.02        1.54      2.89 o 
   1 -11   9        0.52       -0.75      1.95 o 
   2 -11   9        0.13        5.02      2.40 o 
  -3 -10   9        0.05        4.36      2.87 o 
  -2 -10   9        2.42        1.52      2.57 o 
  -1 -10   9        6.24        3.25      3.32 o 
   0 -10   9        0.22        1.30      2.01 o 
   1 -10   9        0.80        1.67      1.89 o 
   2 -10   9        0.11        1.08      2.06 o 
   3 -10   9        0.29        0.87      2.81 o 
  -3  -9   9        2.39        5.90      2.73 o 
  -2  -9   9       14.18       11.64      2.90 o 
  -1  -9   9       43.64       43.12      3.32 o 
   0  -9   9       19.62       25.10      3.83 o 
   1  -9   9        1.93        2.07      2.81 o 
   2  -9   9        0.14        1.07      1.74 o 
   3  -9   9        0.05       -0.22      1.91 o 
  -4  -8   9        3.28        5.21      3.66 o 
  -3  -8   9        0.68       -2.29      2.36 o 
  -2  -8   9       69.57       61.85      4.28 o 
  -1  -8   9       82.72       82.00      5.06 o 
   0  -8   9        0.51       -0.94      1.39 o 
   1  -8   9        1.83        1.88      1.50 o 
   2  -8   9        0.31       -0.81      1.50 o 
   3  -8   9        0.63        1.28      1.90 o 
  -4  -7   9        0.98        0.98      2.84 o 
  -3  -7   9        3.30       -0.50      2.32 o 
  -2  -7   9      155.60      164.77      7.31 o 
  -1  -7   9        0.80        1.01      1.82 o 
   0  -7   9       12.64       16.94      1.88 o 
   1  -7   9        8.95        8.32      1.65 o 
   2  -7   9        0.49        1.74      1.50 o 
   3  -7   9        0.12        0.48      1.76 o 
  -4  -6   9        0.08        0.01      2.64 o 
  -3  -6   9       10.00        8.43      2.35 o 
  -2  -6   9      671.22      693.31     40.62 o 
  -1  -6   9        7.87        8.58      1.70 o 
   0  -6   9        2.55        5.32      1.34 o 
   1  -6   9       43.96       45.12      2.57 o 
   2  -6   9        0.02        1.69      1.46 o 
   3  -6   9        3.79        3.08      2.25 o 
   4  -6   9        0.16        3.84      2.61 o 
  -5  -5   9        6.09        7.17      3.25 o 
  -4  -5   9        0.72       -1.52      2.39 o 
  -3  -5   9        5.79        4.81      2.45 o 
  -2  -5   9        2.24        3.59      2.55 o 
  -1  -5   9        4.02        2.69      1.46 o 
   0  -5   9        6.08        7.87      1.17 o 
   1  -5   9       70.57       66.04      5.40 o 
   2  -5   9        0.45        0.83      1.73 o 
   3  -5   9        8.46        9.11      2.38 o 
   4  -5   9        1.71       -0.64      2.38 o 
  -5  -4   9        0.42        2.65      2.73 o 
  -4  -4   9        4.11        5.13      2.48 o 
  -3  -4   9      153.96      137.83      9.00 o 
  -2  -4   9        1.02        2.84      1.43 o 
  -1  -4   9        0.78        0.39      1.35 o 
   0  -4   9       33.20       26.04      2.08 o 
   1  -4   9       17.13       22.51      2.01 o 
   2  -4   9        1.16        2.26      1.79 o 
   3  -4   9        4.11        4.21      2.21 o 
   4  -4   9        0.22        1.26      2.82 o 
  -5  -3   9        5.21       10.62      6.20 o 
  -4  -3   9        3.91        2.38      2.13 o 
  -3  -3   9       38.65       33.80      4.21 o 
  -2  -3   9       41.29       53.08      2.24 o 
  -1  -3   9        1.82        2.62      1.47 o 
   0  -3   9       44.99       46.16      2.76 o 
   1  -3   9        1.95       -0.60      1.71 o 
   2  -3   9        5.87        3.52      1.89 o 
   3  -3   9        9.69        6.11      2.24 o 
   4  -3   9        0.75       -2.41      2.93 o 
  -5  -2   9        0.42        1.48      5.61 o 
  -4  -2   9        1.63        0.99      1.82 o 
  -3  -2   9        0.19       -2.09      1.39 o 
  -2  -2   9       18.01       14.22      1.35 o 
  -1  -2   9        0.81       -1.18      1.12 o 
   0  -2   9        0.61        1.69      1.25 o 
   1  -2   9       14.11       17.97      1.95 o 
   2  -2   9        8.60       10.81      2.49 o 
   3  -2   9        2.81        3.83      2.61 o 
   4  -2   9        0.00       -4.25      2.94 o 
  -5  -1   9        4.20        6.20      6.20 o 
  -4  -1   9       18.45       22.90      8.70 o 
  -3  -1   9       14.53       13.20      1.65 o 
  -2  -1   9        6.56        5.67      1.53 o 
  -1  -1   9        5.94        3.45      1.32 o 
   0  -1   9        5.71        4.15      1.56 o 
   1  -1   9        8.84        7.38      1.92 o 
   2  -1   9       17.14       11.62      2.61 o 
   3  -1   9        0.02       -1.18      2.61 o 
  -5   0   9       14.38       11.51      6.20 o 
  -4   0   9        0.04        7.38      5.02 o 
  -3   0   9        0.72       -0.86      1.28 o 
  -2   0   9        2.39        0.86      1.80 o 
  -1   0   9       20.29       16.44      2.66 o 
   0   0   9       38.87       48.79      3.11 o 
   1   0   9        6.79       12.12      2.08 o 
   2   0   9        2.50        0.89      2.44 o 
   3   0   9        0.19       -4.57      3.13 o 
  -5   1   9       12.00        6.79      6.20 o 
  -4   1   9       17.40       16.82      6.49 o 
  -3   1   9       17.51       16.93      2.67 o 
  -2   1   9       16.92       23.74      2.35 o 
  -1   1   9      131.85      147.33      6.92 o 
   0   1   9        4.12        1.27      2.34 o 
   1   1   9        0.26        2.30      2.15 o 
   2   1   9        0.06       -0.82      4.72 o 
   3   1   9        5.82        6.01      3.74 o 
  -5   2   9        0.20        5.61      5.61 o 
  -4   2   9       28.41       23.31      6.79 o 
  -3   2   9        0.25       -1.57      1.73 o 
  -2   2   9      177.84      162.08      5.98 o 
  -1   2   9       51.00       48.71      2.65 o 
   0   2   9        9.43       16.85      2.72 o 
   1   2   9        1.63       -3.23      2.15 o 
   2   2   9       13.14        8.43      4.87 o 
   3   2   9        0.04       -1.52      3.44 o 
  -5   3   9        0.08       -0.30      5.61 o 
  -4   3   9        0.11       -2.95      4.43 o 
  -3   3   9       14.68       15.61      2.10 o 
  -2   3   9       48.82       63.65      8.56 o 
  -1   3   9        2.86        4.08      2.45 o 
   0   3   9        5.29        3.30      2.37 o 
   1   3   9        0.03       -0.36      2.49 o 
   2   3   9        0.18        3.08      3.44 o 
  -5   4   9        0.10       -0.89      5.61 o 
  -4   4   9        0.42        6.33      5.31 o 
  -3   4   9        5.93        5.81      1.69 o 
  -2   4   9       64.80       60.03      4.30 o 
  -1   4   9        3.96        5.32      1.75 o 
   0   4   9        1.28        0.34      2.10 o 
   1   4   9       20.70       24.69      4.40 o 
   2   4   9        2.28        7.97      3.55 o 
  -4   5   9       11.61       15.94      4.18 o 
  -3   5   9        6.81        5.85      2.04 o 
  -2   5   9       13.86       14.77      2.41 o 
  -1   5   9        1.99        3.03      2.54 o 
   0   5   9        1.24        0.69      2.18 o 
   1   5   9        1.13       -2.19      2.77 o 
  -4   6   9       11.37       11.23      4.03 o 
  -3   6   9        0.37        1.77      2.38 o 
  -2   6   9        0.00       -1.34      2.39 o 
  -1   6   9       10.76       11.62      4.24 o 
   0   6   9        1.04       -2.56      2.73 o 
  -3   7   9       10.63       28.03      6.20 o 
  -2   7   9        1.81       10.67      4.06 o 
  -1   7   9       10.16        9.00      4.17 o 
  -1 -11  10        0.12       -1.60      2.35 o 
   0 -11  10        1.41        4.45      1.94 o 
   1 -11  10        0.01       14.08      8.11 o 
  -2 -10  10        1.47       -0.36      2.15 o 
  -1 -10  10        6.08        5.60      2.65 o 
   0 -10  10        4.11        5.46      2.21 o 
   1 -10  10        0.76        1.24      1.99 o 
   2 -10  10        0.47        0.91      4.79 o 
  -3  -9  10        1.42       -1.28      3.07 o 
  -2  -9  10       13.47       12.49      2.77 o 
  -1  -9  10        0.73        1.20      2.16 o 
   0  -9  10        0.00       -2.65      1.76 o 
   1  -9  10        0.43       -2.62      1.75 o 
   2  -9  10        0.03       -1.71      2.31 o 
  -3  -8  10        0.33        5.46      3.18 o 
  -2  -8  10       89.73       95.07      4.98 o 
  -1  -8  10       28.96       33.68      3.20 o 
   0  -8  10        0.28       -0.08      1.54 o 
   1  -8  10        0.06        2.06      1.76 o 
   2  -8  10        1.13       -1.03      2.20 o 
   3  -8  10        0.65       -0.28      2.54 o 
  -4  -7  10        0.60        3.01      3.06 o 
  -3  -7  10       22.02       22.23      4.75 o 
  -2  -7  10        0.63        2.87      2.01 o 
  -1  -7  10        4.38        1.60      2.02 o 
   0  -7  10        4.29        4.02      1.66 o 
   1  -7  10        0.66       -0.85      1.49 o 
   2  -7  10        0.22        3.01      2.31 o 
   3  -7  10        6.50        6.72      2.86 o 
  -4  -6  10        0.36        4.48      2.89 o 
  -3  -6  10        0.99        4.03      2.68 o 
  -2  -6  10      138.06      138.47      5.49 o 
  -1  -6  10        0.36        1.29      1.62 o 
   0  -6  10        0.63        2.06      1.25 o 
   1  -6  10        1.73        1.44      1.97 o 
   2  -6  10        1.84        1.97      2.38 o 
   3  -6  10        1.79        0.05      2.98 o 
  -4  -5  10        5.20        1.27      2.87 o 
  -3  -5  10       43.34       33.33      3.44 o 
  -2  -5  10        8.97        5.25      1.75 o 
  -1  -5  10        0.23       -0.27      1.47 o 
   0  -5  10        2.21        0.21      1.75 o 
   1  -5  10        2.26        0.60      1.91 o 
   2  -5  10        0.56        2.35      2.24 o 
   3  -5  10        0.06        2.79      2.84 o 
  -5  -4  10       91.23      100.68      8.50 o 
  -4  -4  10       55.04       50.38      4.35 o 
  -3  -4  10        1.13       -0.67      2.21 o 
  -2  -4  10        1.29       -2.04      1.36 o 
  -1  -4  10       24.19       31.23      2.54 o 
   0  -4  10        8.30        9.51      1.94 o 
   1  -4  10        0.72       -0.10      1.83 o 
   2  -4  10        0.00        4.96      3.14 o 
   3  -4  10        0.36        0.26      3.68 o 
  -5  -3  10       16.43       19.44      4.72 o 
  -4  -3  10       15.17       15.62      2.85 o 
  -3  -3  10       40.57       33.93      3.29 o 
  -2  -3  10        7.31        7.18      1.49 o 
  -1  -3  10        9.78        6.33      1.65 o 
   0  -3  10       11.48        6.94      2.13 o 
   1  -3  10        0.00        4.49      1.93 o 
   2  -3  10        7.82       10.34      2.66 o 
   3  -3  10        0.58        0.05      2.47 o 
  -5  -2  10        0.36        2.71      4.13 o 
  -4  -2  10        0.36        1.20      1.98 o 
  -3  -2  10        0.74       -2.08      1.75 o 
  -2  -2  10       19.77       15.82      1.83 o 
  -1  -2  10        0.31       -1.70      1.44 o 
   0  -2  10       10.94        9.46      2.38 o 
   1  -2  10        5.94        6.00      2.02 o 
   2  -2  10        1.60        3.54      2.37 o 
   3  -2  10        0.05        0.75      2.84 o 
  -5  -1  10        0.23       -1.48      5.02 o 
  -4  -1  10       56.62       53.81      5.27 o 
  -3  -1  10      124.33       95.57     13.90 o 
  -2  -1  10        1.64       -1.86      2.18 o 
  -1  -1  10       27.98       25.41      2.99 o 
   0  -1  10       27.92       23.97      2.83 o 
   1  -1  10       25.87       34.65      3.32 o 
   2  -1  10        2.89       -2.19      2.42 o 
   3  -1  10        0.40       -0.94      2.66 o 
  -5   0  10        0.17        3.25      5.31 o 
  -4   0  10        0.00        0.89      5.31 o 
  -3   0  10       18.25       15.54      4.40 o 
  -2   0  10        5.59        1.39      2.07 o 
  -1   0  10      153.13      207.11      9.41 o 
   0   0  10      163.44      180.94      8.68 o 
   1   0  10        0.19       -2.15      1.93 o 
   2   0  10        0.58        3.98      3.34 o 
   3   0  10        0.28       -3.32      5.90 o 
  -5   1  10        2.65        1.77      5.61 o 
  -4   1  10       86.41      118.00     15.05 o 
  -3   1  10        0.66        1.45      2.50 o 
  -2   1  10       10.41        2.73      2.24 o 
  -1   1  10       98.62       88.28      4.85 o 
   0   1  10       14.33       20.02      2.95 o 
   1   1  10        6.20        6.85      2.70 o 
   2   1  10        1.70        7.43      4.28 o 
  -5   2  10        0.00        2.07      5.61 o 
  -4   2  10        5.05        6.79      5.90 o 
  -3   2  10        5.08        3.28      2.08 o 
  -2   2  10        2.59        1.43      2.20 o 
  -1   2  10      439.88      593.91     24.09 o 
   0   2  10        5.12        3.84      2.38 o 
   1   2  10        2.85        0.79      2.55 o 
   2   2  10        7.41        8.70      3.96 o 
  -4   3  10       14.34       20.65      6.79 o 
  -3   3  10        1.08       -0.33      1.96 o 
  -2   3  10        2.69        5.41      2.34 o 
  -1   3  10        0.45        6.18      3.27 o 
   0   3  10        0.00        0.82      2.47 o 
   1   3  10        2.75        4.00      2.95 o 
   2   3  10       10.68       12.66      4.24 o 
  -4   4  10        1.72        9.74      6.20 o 
  -3   4  10        1.99        1.96      2.16 o 
  -2   4  10        2.88        1.78      1.94 o 
  -1   4  10        0.58        2.09      2.09 o 
   0   4  10        0.02       -1.41      2.47 o 
   1   4  10        6.39        5.75      3.75 o 
  -3   5  10        0.83        4.13      4.38 o 
  -2   5  10        2.07       -0.74      2.41 o 
  -1   5  10        0.84       -0.40      2.27 o 
   0   5  10        1.78       -0.44      3.98 o 
  -3   6  10        2.91        4.72      3.60 o 
  -2   6  10        6.75       11.25      3.82 o 
  -1   6  10        1.91        3.98      3.75 o 
   0 -11  11        9.08        8.69      2.85 o 
  -2 -10  11        0.98       -0.05      2.72 o 
  -1 -10  11       19.46       20.12      3.32 o 
   0 -10  11       20.82       19.84      7.82 o 
   1 -10  11        0.33        6.59      3.10 o 
  -2  -9  11        0.03       -0.88      2.18 o 
  -1  -9  11       54.34       64.79      3.77 o 
   0  -9  11        1.06       -1.09      2.61 o 
   1  -9  11        4.96        8.17      2.93 o 
   2  -9  11        1.47        3.14      2.54 o 
  -3  -8  11        0.10        1.70      8.15 o 
  -2  -8  11        5.08        3.30      2.24 o 
  -1  -8  11      122.42      132.71      5.65 o 
   0  -8  11        2.45        1.01      2.49 o 
   1  -8  11        0.28       -2.56      2.30 o 
   2  -8  11        4.02        2.10      2.84 o 
  -3  -7  11        0.01       -1.55      2.39 o 
  -2  -7  11        0.38        0.69      1.97 o 
  -1  -7  11        1.51        5.72      2.06 o 
   0  -7  11        0.01       -0.79      1.94 o 
   1  -7  11        2.65       -1.08      2.38 o 
   2  -7  11        5.02        9.63      3.01 o 
  -4  -6  11        1.56        2.12      2.54 o 
  -3  -6  11        1.25        0.92      2.52 o 
  -2  -6  11       44.10       49.93      5.44 o 
  -1  -6  11        0.56       -1.29      1.67 o 
   0  -6  11        0.16       -4.15      2.77 o 
   1  -6  11        5.15        4.03      3.17 o 
   2  -6  11        4.00       18.98     14.97 o 
   3  -6  11        1.59        5.09      2.99 o 
  -4  -5  11        6.90        3.32      2.51 o 
  -3  -5  11        1.63       -0.79      2.27 o 
  -2  -5  11       14.79       15.70      2.47 o 
  -1  -5  11        7.16        9.38      2.22 o 
   0  -5  11        1.07        5.14      2.09 o 
   1  -5  11        9.16       10.82      2.73 o 
   2  -5  11        0.46        0.54      2.41 o 
   3  -5  11        0.90        2.07      2.95 o 
  -4  -4  11        0.85        0.17      2.44 o 
  -3  -4  11        1.44        2.78      1.93 o 
  -2  -4  11        0.00        1.45      1.54 o 
  -1  -4  11        8.71        5.73      1.95 o 
   0  -4  11        0.21       -2.58      1.72 o 
   1  -4  11        0.09        2.30      1.97 o 
   2  -4  11        3.67        3.16      2.61 o 
   3  -4  11        1.50        2.19      2.89 o 
  -4  -3  11        5.02        0.56      2.24 o 
  -3  -3  11        8.12        8.77      2.39 o 
  -2  -3  11        2.86        3.62      1.74 o 
  -1  -3  11        0.85        1.02      1.74 o 
   0  -3  11        0.16       -2.12      1.67 o 
   1  -3  11        2.82        0.08      2.00 o 
   2  -3  11        0.76        4.09      3.14 o 
   3  -3  11        0.71        3.46      3.17 o 
  -4  -2  11       11.45       12.46      2.45 o 
  -3  -2  11        0.10        1.01      2.26 o 
  -2  -2  11        0.50       -0.10      1.98 o 
  -1  -2  11        0.31       -2.33      2.04 o 
   0  -2  11        2.69        1.95      2.38 o 
   1  -2  11        6.62        2.22      2.14 o 
   2  -2  11        0.20        0.93      2.52 o 
  -4  -1  11       11.55        6.93      5.90 o 
  -3  -1  11        4.86        2.18      2.04 o 
  -2  -1  11       13.14        8.41      2.39 o 
  -1  -1  11        3.71       -3.51      2.37 o 
   0  -1  11       21.14       23.77      2.66 o 
   1  -1  11        1.18        1.42      2.07 o 
   2  -1  11        0.05        1.51      2.71 o 
  -4   0  11        0.13        8.26      6.20 o 
  -3   0  11       30.79       26.08      2.92 o 
  -2   0  11        0.07       -0.18      2.16 o 
  -1   0  11       34.15       16.12      3.78 o 
   0   0  11        3.59        7.46      2.78 o 
   1   0  11        1.97        3.77      2.81 o 
   2   0  11        0.60       -1.77      3.55 o 
  -4   1  11        0.39       -1.18      5.90 o 
  -3   1  11        0.21       -0.84      2.04 o 
  -2   1  11       14.11       15.09      2.71 o 
  -1   1  11       15.91       29.32      3.99 o 
   0   1  11        0.01        1.14      2.58 o 
   1   1  11        0.63       -3.33      2.66 o 
   2   1  11        0.31       -2.05      3.53 o 
  -4   2  11        0.05        3.54      5.90 o 
  -3   2  11        0.08        0.51      2.00 o 
  -2   2  11        8.38        9.04      2.48 o 
  -1   2  11       23.13       21.25      3.23 o 
   0   2  11        2.63        1.47      2.54 o 
   1   2  11        0.03        0.40      3.44 o 
  -4   3  11        6.72        9.74      6.49 o 
  -3   3  11        4.97        3.19      2.45 o 
  -2   3  11        6.73        7.67      3.06 o 
  -1   3  11        8.00        9.74      2.90 o 
   0   3  11        0.00       -1.87      2.59 o 
   1   3  11        0.00        6.54      4.06 o 
  -3   4  11       20.61       28.89      3.75 o 
  -2   4  11        0.02        0.42      2.73 o 
  -1   4  11        0.17        2.56      2.84 o 
   0   4  11        1.83       12.15      4.72 o 
  -2   5  11       11.37       27.98      3.41 o 
  -1   5  11        2.37        2.43      3.12 o 
  -1 -10  12        9.68       11.85      3.11 o 
   0 -10  12        3.12        3.70      3.08 o 
  -2  -9  12        7.09        7.20      2.53 o 
  -1  -9  12        0.31        6.80      2.53 o 
   0  -9  12        1.01        1.51      2.84 o 
   1  -9  12        0.35        1.48      3.89 o 
  -3  -8  12        0.94        1.86      2.45 o 
  -2  -8  12        0.53        0.86      2.09 o 
  -1  -8  12       15.80        7.65      2.34 o 
   0  -8  12        0.03        0.22      2.76 o 
   1  -8  12        0.26       -3.41      2.47 o 
   2  -8  12        0.32       -0.90      2.68 o 
  -3  -7  12        4.19        1.46      2.42 o 
  -2  -7  12       17.77       17.00      2.39 o 
  -1  -7  12        6.96        6.35      2.11 o 
   0  -7  12        0.49        1.08      2.49 o 
   1  -7  12        0.28       -1.72      2.49 o 
   2  -7  12        0.02       -0.01      2.94 o 
  -3  -6  12       10.60        8.50      2.41 o 
  -2  -6  12        3.63        1.60      1.93 o 
  -1  -6  12        0.52       -1.60      1.84 o 
   0  -6  12        0.42       -0.21      2.06 o 
   1  -6  12        1.05       -0.77      2.48 o 
   2  -6  12        0.20       -0.07      2.93 o 
  -4  -5  12       17.80       27.62      3.92 o 
  -3  -5  12        0.83       -0.64      2.22 o 
  -2  -5  12       11.52        6.84      2.15 o 
  -1  -5  12        0.18       -0.29      1.74 o 
   0  -5  12        0.01       -3.10      2.07 o 
   1  -5  12        3.37        4.75      2.69 o 
   2  -5  12        0.21        0.63      2.81 o 
  -4  -4  12        0.02       -1.81      2.51 o 
  -3  -4  12        3.53        2.13      2.40 o 
  -2  -4  12        3.64        3.53      2.02 o 
  -1  -4  12        3.70        2.49      2.38 o 
   0  -4  12        1.16       -0.87      2.04 o 
   1  -4  12        4.77        5.91      3.06 o 
   2  -4  12        2.09        3.47      3.06 o 
  -4  -3  12        1.46        1.40      2.28 o 
  -3  -3  12       30.74       25.49      3.37 o 
  -2  -3  12       47.02       42.43      5.41 o 
  -1  -3  12        0.50       -0.42      1.85 o 
   0  -3  12       17.03       28.91      5.11 o 
   1  -3  12       12.40       13.38      3.18 o 
   2  -3  12        5.08        5.69      3.06 o 
  -4  -2  12        0.39        1.64      2.16 o 
  -3  -2  12        0.40        1.77      2.30 o 
  -2  -2  12        3.73        5.28      2.47 o 
  -1  -2  12        0.71       -4.13      2.75 o 
   0  -2  12       35.49       45.99      3.61 o 
   1  -2  12       25.68       22.57      4.83 o 
   2  -2  12        0.08        2.23      2.83 o 
  -4  -1  12        6.24        8.74      3.26 o 
  -3  -1  12       50.05       48.18      4.15 o 
  -2  -1  12        0.12       -0.18      2.32 o 
  -1  -1  12        2.26        1.13      2.17 o 
   0  -1  12       41.65       38.69      5.50 o 
   1  -1  12        0.03        3.59      3.53 o 
   2  -1  12        1.72        2.47      3.02 o 
  -4   0  12        0.05        0.10      4.13 o 
  -3   0  12        2.23       -0.42      2.53 o 
  -2   0  12        1.44        1.48      2.22 o 
  -1   0  12        2.79        2.04      2.56 o 
   0   0  12       90.08      134.20      7.48 o 
   1   0  12        0.33       -1.11      3.84 o 
  -4   1  12        1.83        6.79      6.20 o 
  -3   1  12        8.64        6.00      2.60 o 
  -2   1  12        3.81        1.61      2.34 o 
  -1   1  12        0.54        1.89      2.56 o 
   0   1  12        0.13        4.66      2.84 o 
   1   1  12        0.00       -5.36      3.84 o 
  -3   2  12        4.57        2.59      2.62 o 
  -2   2  12        2.31        0.92      2.34 o 
  -1   2  12        1.24        0.29      2.62 o 
   0   2  12        0.02        5.66      3.65 o 
  -3   3  12       11.49        8.63      2.85 o 
  -2   3  12        0.47       -3.75      2.50 o 
  -1   3  12        2.23        1.80      2.72 o 
   0   3  12        0.15        2.36      3.55 o 
  -2  -8  13        0.83        0.57      2.45 o 
  -1  -8  13        8.80        9.23      2.48 o 
   0  -8  13        0.15        2.71      2.83 o 
  -2  -7  13        0.41       -0.16      2.32 o 
  -1  -7  13        2.74        1.45      2.07 o 
   0  -7  13        0.30        1.92      2.59 o 
   1  -7  13        0.32       -1.28      2.83 o 
  -3  -6  13        0.38       -2.25      2.67 o 
  -2  -6  13        0.49       -0.17      2.02 o 
  -1  -6  13        0.00        0.07      1.98 o 
   0  -6  13        1.94        1.64      2.60 o 
   1  -6  13        0.15       -2.07      2.71 o 
  -3  -5  13        0.67        4.55      2.82 o 
  -2  -5  13        3.78        2.04      3.83 o 
  -1  -5  13        0.50        0.19      2.20 o 
   0  -5  13        1.86       -0.43      2.16 o 
   1  -5  13        0.59        1.25      2.86 o 
  -3  -4  13        0.88        0.78      2.51 o 
  -2  -4  13        0.08        1.35      3.11 o 
  -1  -4  13        1.28       -3.05      2.18 o 
   0  -4  13        0.15       -2.53      2.25 o 
   1  -4  13        0.15        0.88      2.69 o 
  -3  -3  13        3.37        1.39      3.57 o 
  -2  -3  13        1.34        0.32      2.34 o 
  -1  -3  13        3.06        1.74      2.78 o 
   0  -3  13        0.00       -4.24      2.83 o 
   1  -3  13        1.94        7.35      2.93 o 
  -3  -2  13        0.09       -2.14      2.26 o 
  -2  -2  13        8.67        3.01      2.48 o 
  -1  -2  13        0.01        0.37      2.54 o 
   0  -2  13        1.47        3.50      3.10 o 
   1  -2  13        0.16        5.75      3.75 o 
  -3  -1  13        0.33       -0.39      2.34 o 
  -2  -1  13        0.04       -3.53      2.35 o 
  -1  -1  13        7.29        6.73      2.98 o 
   0  -1  13        2.17        6.04      5.04 o 
   1  -1  13        0.04        1.29      3.74 o 
  -3   0  13        0.84       -0.80      3.04 o 
  -2   0  13        0.54       -3.62      2.41 o 
  -1   0  13        2.54        0.93      2.73 o 
   0   0  13        4.01        4.90      3.16 o 
  -3   1  13        5.02        3.55      2.66 o 
  -2   1  13        1.72        1.60      2.62 o 
  -1   1  13        5.27        1.90      2.81 o 
   0   1  13        2.33        1.57      3.65 o 
  -2   2  13        6.85        7.84      3.01 o 
  -1  -7  14        2.27        4.46      2.49 o 
  -2  -6  14        2.52        3.36      2.86 o 
  -1  -6  14        3.64        5.25      2.75 o 
   0  -6  14        0.22        1.10      3.95 o 
  -2  -5  14        7.82       10.42      3.36 o 
  -1  -5  14        6.29        1.96      2.97 o 
   0  -5  14        0.73       -3.65      3.74 o 
  -2  -4  14        1.43       -1.33      2.82 o 
  -1  -4  14        0.05        2.47      2.93 o 
   0  -4  14        0.00       -4.02      3.65 o 
  -2  -3  14       10.83       12.61      3.12 o 
  -1  -3  14        0.01       -0.22      2.72 o 
   0  -3  14        0.18       -1.06      3.16 o 
  -2  -2  14        0.36       -0.60      2.72 o 
  -1  -2  14        0.14       -0.91      2.83 o 
   0  -2  14        1.92       -2.80      3.75 o 
  -2  -1  14        1.47        0.74      2.69 o 
  -1  -1  14        3.41        1.57      2.97 o 
                                                 
